# Supplementary material for: ﻿Taxonomic review of the genus Clethrorasa Hampson, 1908 (Lepidoptera, Noctuidae, Amphipyrinae), with descriptions of a new genus and a new species from southeastern China
Source: Zookeys. 2025 Aug 8;1248:281–94. doi: 10.3897/zookeys.1248.145465 (PMC12357150; doi:10.3897/zookeys.1248.145465)
Supplement: XML Treatment for Minclethrorasa [file zookeys.1248.145465-treatment1.xml]

<!DOCTYPE tp:taxon-treatment
  PUBLIC "-//TaxonX//DTD Taxonomic Treatment Publishing DTD v0 20100105//EN" "tax-treatment-NSO.dtd">
<tp:taxon-treatment xmlns:tp="http://www.plazi.org/taxpub"><tp:treatment-meta><kwd-group><label>Taxon classification</label><kwd>
              <named-content content-type="kingdom">Animalia</named-content>
            </kwd><kwd>
              <named-content content-type="order">Lepidoptera</named-content>
            </kwd><kwd>
              <named-content content-type="family">Noctuidae</named-content>
            </kwd></kwd-group><mixed-citation publication-type="journal"><person-group><name><surname>Qin</surname><given-names>Yue</given-names></name><name><surname>Zhu</surname><given-names>Jiang</given-names></name><name><surname>Han</surname><given-names>Huilin</given-names></name></person-group><article-title>﻿Taxonomic review of the genus <italic><tp:taxon-name><tp:taxon-name-part taxon-name-part-type="genus" reg="Clethrorasa">Clethrorasa</tp:taxon-name-part></tp:taxon-name></italic> Hampson, 1908 (<tp:taxon-name><tp:taxon-name-part taxon-name-part-type="order">Lepidoptera</tp:taxon-name-part></tp:taxon-name>, <tp:taxon-name><tp:taxon-name-part taxon-name-part-type="family">Noctuidae</tp:taxon-name-part></tp:taxon-name>, <tp:taxon-name><tp:taxon-name-part taxon-name-part-type="subfamily">Amphipyrinae</tp:taxon-name-part></tp:taxon-name>), with descriptions of a new genus and a new species from southeastern China</article-title><source>Zookeys</source><day>08</day><month>08</month><year>2025</year><volume>1248</volume><fpage>281</fpage><lpage>294</lpage><pub-id pub-id-type="doi">10.3897/zookeys.1248.145465</pub-id></mixed-citation></tp:treatment-meta><tp:nomenclature><label>﻿Genus</label><tp:taxon-name>
            <object-id xmlns:xlink="http://www.w3.org/1999/xlink" content-type="arpha" xlink:type="simple">FECFB2C6-3A31-59B0-AA1E-C8118EAC37B1</object-id>
            <tp:taxon-name-part taxon-name-part-type="genus" reg="Minclethrorasa">Minclethrorasa</tp:taxon-name-part>
            <object-id xmlns:xlink="http://www.w3.org/1999/xlink" content-type="zoobank" xlink:type="simple">https://zoobank.org/6E747967-BEF6-4FD8-9F32-3110BF6F360B</object-id>
          </tp:taxon-name><tp:taxon-status xmlns:xlink="http://www.w3.org/1999/xlink" xlink:type="simple">gen. nov.</tp:taxon-status></tp:nomenclature><tp:treatment-sec sec-type="type species" id="SECID0EBLAC"><title>Type species.</title><p><italic><tp:taxon-name><tp:taxon-name-part taxon-name-part-type="genus" reg="Minclethrorasa">Minclethrorasa</tp:taxon-name-part><tp:taxon-name-part taxon-name-part-type="species" reg="chinensis">chinensis</tp:taxon-name-part></tp:taxon-name></italic> sp. nov.</p></tp:treatment-sec><tp:treatment-sec sec-type="diagnosis" id="SECID0ESLAC"><title>Diagnosis.</title><p>The new genus is closely related to <italic><tp:taxon-name><tp:taxon-name-part taxon-name-part-type="genus" reg="Clethrorasa">Clethrorasa</tp:taxon-name-part></tp:taxon-name></italic> in coloration and wing shape but can be unambiguously distinguished by both external morphology and genitalic structures, as comprehensively detailed in Table <xref ref-type="table" rid="T1">1</xref>.</p><table-wrap id="T1" position="float" orientation="portrait"><label>Table 1.</label><caption><p>Comparison of the characteristics of genera <italic><tp:taxon-name><tp:taxon-name-part taxon-name-part-type="genus" reg="Minclethrorasa">Minclethrorasa</tp:taxon-name-part></tp:taxon-name></italic> and <italic><tp:taxon-name><tp:taxon-name-part taxon-name-part-type="genus" reg="Clethrorasa">Clethrorasa</tp:taxon-name-part></tp:taxon-name></italic>.</p></caption><table id="TID0EK6AE" rules="all"><tbody><tr><th rowspan="1" colspan="2">Characteristics</th><th rowspan="1" colspan="1">
                    <tp:taxon-name><tp:taxon-name-part taxon-name-part-type="genus" reg="Minclethrorasa">Minclethrorasa</tp:taxon-name-part></tp:taxon-name>
                  </th><th rowspan="1" colspan="1">
                    <tp:taxon-name><tp:taxon-name-part taxon-name-part-type="genus" reg="Clethrorasa">Clethrorasa</tp:taxon-name-part></tp:taxon-name>
                  </th></tr><tr><td rowspan="4" colspan="1">
                    <bold>external morphology</bold>
                  </td><td rowspan="1" colspan="1">wingspan</td><td rowspan="1" colspan="1">24–30 mm</td><td rowspan="1" colspan="1">29.0–38.5 mm</td></tr><tr><td rowspan="1" colspan="1">abdomen</td><td rowspan="1" colspan="1">color off-white</td><td rowspan="1" colspan="1">color mostly black</td></tr><tr><td rowspan="1" colspan="1">forewings</td><td rowspan="1" colspan="1">black spots small, but numerous</td><td rowspan="1" colspan="1">black spots large, but few</td></tr><tr><td rowspan="1" colspan="1">hindwings</td><td rowspan="1" colspan="1">light in color, slightly darker on the outer 1/4</td><td rowspan="1" colspan="1">dark in color, often have white patches in males</td></tr><tr><td rowspan="6" colspan="1">
                    <bold>male genitalia</bold>
                  </td><td rowspan="1" colspan="1">uncus</td><td rowspan="1" colspan="1">hook-shaped</td><td rowspan="1" colspan="1">sickle-shaped</td></tr><tr><td rowspan="1" colspan="1">tegumen</td><td rowspan="1" colspan="1">helmet-shaped</td><td rowspan="1" colspan="1">tongue-shaped</td></tr><tr><td rowspan="1" colspan="1">valva</td><td rowspan="1" colspan="1">narrow, not very developed</td><td rowspan="1" colspan="1">broad, well developed</td></tr><tr><td rowspan="1" colspan="1">saccus</td><td rowspan="1" colspan="1">U-shaped</td><td rowspan="1" colspan="1">V-shaped</td></tr><tr><td rowspan="1" colspan="1">juxta</td><td rowspan="1" colspan="1">bullhead-shaped</td><td rowspan="1" colspan="1">claw-shaped</td></tr><tr><td rowspan="1" colspan="1">vesica</td><td rowspan="1" colspan="1">with multiple medial diverticula</td><td rowspan="1" colspan="1">without medial diverticula</td></tr><tr><td rowspan="3" colspan="1">
                    <bold>female genitalia</bold>
                  </td><td rowspan="1" colspan="1">papillae anales</td><td rowspan="1" colspan="1">petal-shaped</td><td rowspan="1" colspan="1">nail-shaped</td></tr><tr><td rowspan="1" colspan="1">ductus bursae</td><td rowspan="1" colspan="1">membranous</td><td rowspan="1" colspan="1">partly sclerotized</td></tr><tr><td rowspan="1" colspan="1">corpus bursae</td><td rowspan="1" colspan="1">long pouch-shaped, with a signum</td><td rowspan="1" colspan="1">tie-shaped, without signa</td></tr></tbody></table></table-wrap></tp:treatment-sec><tp:treatment-sec sec-type="description" id="SECID0ELCAE"><title>Description.</title><p><bold>Adult.</bold> Wingspan 24.0–30.0 mm. The color of head, dorsal side of thorax, patagia, tegulae, and forewings generally white. Antennae black-brown and linear. Proboscis well developed, with the labial palpus extending upward. Forehead smooth and devoid of protrusions. Compound eyes large. Two pairs of prominent black spots located in disc area of thorax, patagia with pair of black spots; each side of metathorax displaying a cluster of radiating white hairs. Abdomen off-white; several segments of abdominal base adorned with brushes on dorsal side; anal tuft white, extending straight out from the posterior end of abdomen; tufts of hair arranged on lateral sides of abdomen white at distal half. Legs partially white, with white ring at each segment on the base of tarsus. Forewings slightly narrow, scattered with black, metallic blue glossy dots, blocks, or stripes. Hindwings broad, mostly off-white, with light brown outer 1/4. <bold><italic>Male genitalia</italic>.</bold> Uncus flattened, hook-shaped; tegumen broad, dorsal lobe covered in granules; subscaphium droplet-shaped; valva fairly regular, with slight protrusions and absent harpe; vinculum slender; saccus U-shaped; aedeagus cylindrical, featuring a well-developed vesica with multiple medial diverticula and moderately abundant cornuti. <bold><italic>Female genitalia</italic>.</bold> Papillae anales petal-shaped; anterior and posterior apophysis processes relatively slender; ductus bursae membranous, short and simple; corpus bursae long, pouch-shaped, with longitudinal folds and a strong sclerotized signa plate.</p></tp:treatment-sec><tp:treatment-sec sec-type="remarks" id="SECID0E2CAE"><title>Remarks.</title><p>The forewings of <italic><tp:taxon-name><tp:taxon-name-part taxon-name-part-type="genus" reg="Minclethrorasa">Minclethrorasa</tp:taxon-name-part></tp:taxon-name></italic> are relatively narrow and elongate, with rounded apices and anal angles, and the coloration of the head, thorax, and forewings is similar to that of the genus <italic><tp:taxon-name><tp:taxon-name-part taxon-name-part-type="genus" reg="Clethrorasa">Clethrorasa</tp:taxon-name-part></tp:taxon-name></italic>, but the body shape and genitalia differ markedly from those of all known species of <italic><tp:taxon-name><tp:taxon-name-part taxon-name-part-type="genus" reg="Clethrorasa">Clethrorasa</tp:taxon-name-part></tp:taxon-name></italic>. Therefore, <italic><tp:taxon-name><tp:taxon-name-part taxon-name-part-type="genus" reg="Minclethrorasa">Minclethrorasa</tp:taxon-name-part></tp:taxon-name></italic> is treated here as a new genus.</p></tp:treatment-sec><tp:treatment-sec sec-type="distribution" id="SECID0E4DAE"><title>Distribution.</title><p>China (Fig. <xref ref-type="fig" rid="F4">22</xref>).</p></tp:treatment-sec><tp:treatment-sec sec-type="etymology" id="SECID0EHEAE"><title>Etymology.</title><p>The new genus is named <italic>Minclethrorasa</italic>, formed by combining the generic name <italic>Clethrorasa</italic> with the prefix min- (derived from Latin ‘<italic>minus</italic>’, meaning ‘smaller’). This nomenclature reflects its morphological similarity to <italic>Clethrorasa</italic> while emphasizing its diminutive body size.</p></tp:treatment-sec><tp:treatment-sec><!--Section generated to contain objects referenced in tp:taxon-treatment.--><fig id="F4" position="float" orientation="portrait"><object-id xmlns:xlink="http://www.w3.org/1999/xlink" content-type="doi" xlink:type="simple">10.3897/zookeys.1248.145465.figure22</object-id><object-id xmlns:xlink="http://www.w3.org/1999/xlink" content-type="arpha" xlink:type="simple">D567BE91-0CDB-5218-86B7-008CA62C10EB</object-id><label>Figure 22.</label><caption><p>Distribution map of <italic><tp:taxon-name><tp:taxon-name-part taxon-name-part-type="genus" reg="Minclethrorasa">Minclethrorasa</tp:taxon-name-part></tp:taxon-name></italic> and <italic><tp:taxon-name><tp:taxon-name-part taxon-name-part-type="genus" reg="Clethrorasa">Clethrorasa</tp:taxon-name-part></tp:taxon-name></italic> spp.</p></caption><graphic xmlns:xlink="http://www.w3.org/1999/xlink" xlink:href="zookeys-1248-281_article-145465__-g004.jpg" position="float" orientation="portrait" xlink:type="simple" id="oo_1390774.jpg"><uri content-type="original_file" xlink:type="simple">https://binary.pensoft.net/fig/1390774</uri></graphic></fig></tp:treatment-sec></tp:taxon-treatment>
