# Supplementary material for: ﻿Taxonomic review of the genus Clethrorasa Hampson, 1908 (Lepidoptera, Noctuidae, Amphipyrinae), with descriptions of a new genus and a new species from southeastern China
Source: Zookeys. 2025 Aug 8;1248:281–94. doi: 10.3897/zookeys.1248.145465 (PMC12357150; doi:10.3897/zookeys.1248.145465)
Supplement: XML Treatment for Clethrorasa [file zookeys.1248.145465-treatment3.xml]

<!DOCTYPE tp:taxon-treatment
  PUBLIC "-//TaxonX//DTD Taxonomic Treatment Publishing DTD v0 20100105//EN" "tax-treatment-NSO.dtd">
<tp:taxon-treatment xmlns:tp="http://www.plazi.org/taxpub"><tp:treatment-meta><kwd-group><label>Taxon classification</label><kwd>
              <named-content content-type="kingdom">Animalia</named-content>
            </kwd><kwd>
              <named-content content-type="order">Lepidoptera</named-content>
            </kwd><kwd>
              <named-content content-type="family">Noctuidae</named-content>
            </kwd></kwd-group><mixed-citation publication-type="journal"><person-group><name><surname>Qin</surname><given-names>Yue</given-names></name><name><surname>Zhu</surname><given-names>Jiang</given-names></name><name><surname>Han</surname><given-names>Huilin</given-names></name></person-group><article-title>﻿Taxonomic review of the genus <italic><tp:taxon-name><tp:taxon-name-part taxon-name-part-type="genus" reg="Clethrorasa">Clethrorasa</tp:taxon-name-part></tp:taxon-name></italic> Hampson, 1908 (<tp:taxon-name><tp:taxon-name-part taxon-name-part-type="order">Lepidoptera</tp:taxon-name-part></tp:taxon-name>, <tp:taxon-name><tp:taxon-name-part taxon-name-part-type="family">Noctuidae</tp:taxon-name-part></tp:taxon-name>, <tp:taxon-name><tp:taxon-name-part taxon-name-part-type="subfamily">Amphipyrinae</tp:taxon-name-part></tp:taxon-name>), with descriptions of a new genus and a new species from southeastern China</article-title><source>Zookeys</source><day>08</day><month>08</month><year>2025</year><volume>1248</volume><fpage>281</fpage><lpage>294</lpage><pub-id pub-id-type="doi">10.3897/zookeys.1248.145465</pub-id></mixed-citation></tp:treatment-meta><tp:nomenclature><label>﻿Genus</label><tp:taxon-name>
            <object-id xmlns:xlink="http://www.w3.org/1999/xlink" content-type="arpha" xlink:type="simple">2937B659-4FF8-5503-A2C1-FFC16A3E1580</object-id>
            <tp:taxon-name-part taxon-name-part-type="genus" reg="Clethrorasa">Clethrorasa</tp:taxon-name-part>
          </tp:taxon-name><tp:taxon-authority>Hampson, 1908</tp:taxon-authority><tp:nomenclature-citation-list><tp:nomenclature-citation><tp:taxon-name>
                <tp:taxon-name-part taxon-name-part-type="genus" reg="Clethrorasa">Clethrorasa</tp:taxon-name-part>
              </tp:taxon-name><comment>Hampson, 1908, “Cat. Lepid. Phalaenae Br. Mus.” 7: 15 [key]; <xref ref-type="bibr" rid="B7">Hampson 1910</xref>, “Cat. Lepid. Phalaenae Br. Mus.” 9: 343. Type species: “<tp:taxon-name><tp:taxon-name-part taxon-name-part-type="genus" reg="Leocyma">Leocyma</tp:taxon-name-part><tp:taxon-name-part taxon-name-part-type="species" reg="pilcheri">pilcheri</tp:taxon-name-part></tp:taxon-name>” Hampson, 1896, by original designation.</comment></tp:nomenclature-citation></tp:nomenclature-citation-list></tp:nomenclature><tp:treatment-sec sec-type="description" id="SECID0E3TAE"><title>Description.</title><p><bold>Adult.</bold> Wingspan 29.0–38.5 mm. The color of head, dorsal side of thorax, patagia, tegulae, and forewings nearly white. Antennae black-brown and linear. Proboscis well developed, with the labial palpus extending upward. Forehead smooth and devoid of protrusions. Compound eyes large. Two pairs of prominent black spots located in disc area of thorax, patagia with pair of black spots; each side of metathorax displaying a cluster of radiating white hairs. Abdomen mostly black; several segments of abdominal base adorned with brushes on dorsal side; anal tuft white, extending straight out from the posterior end of abdomen; tufts of hair arranged on lateral sides of abdomen white at distal half. Legs generally black, with white ring at each segment on the base of tarsus. Forewings slightly narrow, with scattered black, metallic blue glossy dots, blocks, or stripes. Hindwings broad, grayish-brown or partially light brown. <bold><italic>Male genitalia</italic>.</bold> Uncus long with a simple structure; tegumen relatively wide; valva regular, with slight protrusions and absent harpe; vinculum slender; saccus shaped like a “V”; aedeagus cylindrical, featuring a tie-shaped vesica and moderately abundant cornuti. <bold><italic>Female genitalia</italic>.</bold> Papillae anales nail-shaped and slightly flattened; anterior and posterior apophysis processes relatively slender; ductus bursae short and simple; corpus bursae relatively regular in shape, with longitudinal folds and no appendix bursae.</p></tp:treatment-sec><tp:treatment-sec sec-type="distribution" id="SECID0EMUAE"><title>Distribution.</title><p>China, India, Nepal, Bhutan, Vietnam, Thailand, Malaysia, Indonesia, Brunei (Fig. <xref ref-type="fig" rid="F4">22</xref>).</p></tp:treatment-sec><tp:treatment-sec><!--Section generated to contain objects referenced in tp:taxon-treatment.--><fig id="F4" position="float" orientation="portrait"><object-id xmlns:xlink="http://www.w3.org/1999/xlink" content-type="doi" xlink:type="simple">10.3897/zookeys.1248.145465.figure22</object-id><object-id xmlns:xlink="http://www.w3.org/1999/xlink" content-type="arpha" xlink:type="simple">D567BE91-0CDB-5218-86B7-008CA62C10EB</object-id><label>Figure 22.</label><caption><p>Distribution map of <italic><tp:taxon-name><tp:taxon-name-part taxon-name-part-type="genus" reg="Minclethrorasa">Minclethrorasa</tp:taxon-name-part></tp:taxon-name></italic> and <italic><tp:taxon-name><tp:taxon-name-part taxon-name-part-type="genus" reg="Clethrorasa">Clethrorasa</tp:taxon-name-part></tp:taxon-name></italic> spp.</p></caption><graphic xmlns:xlink="http://www.w3.org/1999/xlink" xlink:href="zookeys-1248-281_article-145465__-g004.jpg" position="float" orientation="portrait" xlink:type="simple" id="oo_1390774.jpg"><uri content-type="original_file" xlink:type="simple">https://binary.pensoft.net/fig/1390774</uri></graphic></fig></tp:treatment-sec><ref-list><ref id="B7"><mixed-citation xmlns:xlink="http://www.w3.org/1999/xlink" xlink:type="simple"><person-group><name name-style="western"><surname>Hampson</surname><given-names>GF</given-names></name></person-group> (<year>1910</year>) Catalogue of the <tp:taxon-name><tp:taxon-name-part taxon-name-part-type="order">Lepidoptera</tp:taxon-name-part></tp:taxon-name> Phalaenae in the British Museum 9: i–xv, 1–552. [pls 137–147, 10: pls 148–149.]</mixed-citation></ref></ref-list></tp:taxon-treatment>
