# Supplementary material for: ﻿Taxonomic review of the genus Clethrorasa Hampson, 1908 (Lepidoptera, Noctuidae, Amphipyrinae), with descriptions of a new genus and a new species from southeastern China
Source: Zookeys. 2025 Aug 8;1248:281–94. doi: 10.3897/zookeys.1248.145465 (PMC12357150; doi:10.3897/zookeys.1248.145465)
Supplement: XML Treatment for Clethrorasa kossnerae [file zookeys.1248.145465-treatment4.xml]

<!DOCTYPE tp:taxon-treatment
  PUBLIC "-//TaxonX//DTD Taxonomic Treatment Publishing DTD v0 20100105//EN" "tax-treatment-NSO.dtd">
<tp:taxon-treatment xmlns:tp="http://www.plazi.org/taxpub"><tp:treatment-meta><kwd-group><label>Taxon classification</label><kwd>
              <named-content content-type="kingdom">Animalia</named-content>
            </kwd><kwd>
              <named-content content-type="order">Lepidoptera</named-content>
            </kwd><kwd>
              <named-content content-type="family">Noctuidae</named-content>
            </kwd></kwd-group><mixed-citation publication-type="journal"><person-group><name><surname>Qin</surname><given-names>Yue</given-names></name><name><surname>Zhu</surname><given-names>Jiang</given-names></name><name><surname>Han</surname><given-names>Huilin</given-names></name></person-group><article-title>﻿Taxonomic review of the genus <italic><tp:taxon-name><tp:taxon-name-part taxon-name-part-type="genus" reg="Clethrorasa">Clethrorasa</tp:taxon-name-part></tp:taxon-name></italic> Hampson, 1908 (<tp:taxon-name><tp:taxon-name-part taxon-name-part-type="order">Lepidoptera</tp:taxon-name-part></tp:taxon-name>, <tp:taxon-name><tp:taxon-name-part taxon-name-part-type="family">Noctuidae</tp:taxon-name-part></tp:taxon-name>, <tp:taxon-name><tp:taxon-name-part taxon-name-part-type="subfamily">Amphipyrinae</tp:taxon-name-part></tp:taxon-name>), with descriptions of a new genus and a new species from southeastern China</article-title><source>Zookeys</source><day>08</day><month>08</month><year>2025</year><volume>1248</volume><fpage>281</fpage><lpage>294</lpage><pub-id pub-id-type="doi">10.3897/zookeys.1248.145465</pub-id></mixed-citation></tp:treatment-meta><tp:nomenclature><label>﻿</label><tp:taxon-name>
            <object-id xmlns:xlink="http://www.w3.org/1999/xlink" content-type="arpha" xlink:type="simple">E261C19C-2F1A-5CFD-B423-B3549F720676</object-id>
            <tp:taxon-name-part taxon-name-part-type="genus" reg="Clethrorasa">Clethrorasa</tp:taxon-name-part>
            <tp:taxon-name-part taxon-name-part-type="species" reg="kossnerae">kossnerae</tp:taxon-name-part>
          </tp:taxon-name><tp:taxon-authority>Behounek, 1997</tp:taxon-authority><xref ref-type="fig" rid="F1">Figs 3</xref><xref ref-type="fig" rid="F1">, 4</xref><xref ref-type="fig" rid="F2">, 10</xref><xref ref-type="fig" rid="F2">, 14</xref><xref ref-type="fig" rid="F2">, 16</xref><xref ref-type="fig" rid="F3">, 17–18</xref><xref ref-type="fig" rid="F4">, 22</xref><xref ref-type="fig" rid="F5">, 24</xref><xref ref-type="table" rid="T2">, Table 2 Chinese common name 安南飘夜蛾 (Vietnamese Fluttering Noctuid)</xref><tp:nomenclature-citation-list><tp:nomenclature-citation><tp:taxon-name>
                <tp:taxon-name-part taxon-name-part-type="genus" reg="Clethrorasa">Clethrorasa</tp:taxon-name-part>
                <tp:taxon-name-part taxon-name-part-type="species" reg="kossnerae">kossnerae</tp:taxon-name-part>
              </tp:taxon-name><comment>Behounek, 1997, “Spixiana” 20 (3): 281, abb. 1–3, 7. Type locality: N. Vietnam, Mt. Fan-si-Pan, W-Seite, Cha-pa (= Sapa), 1600–1800 m.</comment></tp:nomenclature-citation><tp:nomenclature-citation><tp:taxon-name>
                <tp:taxon-name-part taxon-name-part-type="genus" reg="Clethrorasa">Clethrorasa</tp:taxon-name-part>
                <tp:taxon-name-part taxon-name-part-type="species" reg="tibetica">tibetica</tp:taxon-name-part>
              </tp:taxon-name><comment>Orhant, 2013, syn. nov., “Lambillionea” 113(1): 30, figs 1, 2, 11. Type locality: China, Tibet, Markam County, Yangda, Chubarong.</comment></tp:nomenclature-citation><tp:nomenclature-citation><tp:taxon-name>
                <tp:taxon-name-part taxon-name-part-type="genus" reg="Clethrorasa">Clethrorasa</tp:taxon-name-part>
                <tp:taxon-name-part taxon-name-part-type="species" reg="kossnerae">kossnerae</tp:taxon-name-part>
              </tp:taxon-name><comment>: <xref ref-type="bibr" rid="B11">Holloway 2011</xref>, “Malayan Nature J.” 63 (1–2) [note].</comment></tp:nomenclature-citation><tp:nomenclature-citation><tp:taxon-name>
                <tp:taxon-name-part taxon-name-part-type="genus" reg="Clethrorasa">Clethrorasa</tp:taxon-name-part>
                <tp:taxon-name-part taxon-name-part-type="species" reg="pilcheri">pilcheri</tp:taxon-name-part>
              </tp:taxon-name><comment>[misidentification]: <xref ref-type="bibr" rid="B3">Chen 1999</xref>, “Fauna Sinica, <tp:taxon-name><tp:taxon-name-part taxon-name-part-type="class">Insecta</tp:taxon-name-part></tp:taxon-name>” vol. 16: 809, pl. 29, fig. 6; <xref ref-type="bibr" rid="B8">Han and Yao 2018</xref>, “Atlas of <tp:taxon-name><tp:taxon-name-part taxon-name-part-type="family">Noctuidae</tp:taxon-name-part></tp:taxon-name> in Guanshan National Reserve, Jiangxi Province”: 99, pl. 29, fig. 6; <xref ref-type="bibr" rid="B16">Wang et al. 2018</xref>, “Moths of Guangdong Nanling National Nature Reserve Supplement”: 85, pl. 23, fig. 11.</comment></tp:nomenclature-citation></tp:nomenclature-citation-list></tp:nomenclature><tp:treatment-sec sec-type="material" id="SECID0ENZAE"><title>Material examined.</title><p>• 2 males, 2 females, China, Chongqing, Mt. Simian, Tudiyan Scenic Spot, 31.VII–4.VIII.2019, leg. T.T. Zhao and S.C. Deng, genit. prep. HHL-7040-1, 7041-1, 7033-2 and 7036-2; • 1 female, China, Yunnan, Zhaotong, Yanjin, Tantou, 18.VI.2022, leg. J. Wu et al., genit. prep. HHL-7034-2; • 1 female, China, Yunnan, Zhaotong, Luokan, Daxi, 13.VII.2023, leg. R.T. Xu, and M.X. Han, genit. prep. HHL-7035-2; • 1 female, China, Jiangxi, Guanshan, 8.IX.2004, unknown collector, genit. prep. HHL-7037-2; • 1 female, China, Jiangxi, Guanshan Nature Reserve, 21–28.VIII.2017, leg. H.L. Han, genit. prep. HHL-7038-2; • 1 male, China, Guangxi, Longsheng, Huaping National Reserve, 10–14.VII.2021, leg. J.J. Fan amd B. Gao, genit. prep. HHL-7039-1; • 1 male, China, Yunnan, Honghe, Jinping, Ma’andi, 13–19.VIII.2023, leg. N. Zhang, genit. prep. HHL-7042-1; • 1 male, China, Guangdong, Nanling, 28.VII.2008, leg. N. Zhang, genit. prep. HHL-7043-1; • 1 male, China, Guangdong, Nanling, 7–9.V.2011, leg. H.L. Han and Y.Q. Hu, genit. prep. HHL-7044-1; • 1 male, China, Hunan, Bada gong Mountain, Tianping Mountain, 2020.28 VI–27 VII 2020, leg. C.Q. Liao et al., genit. prep. HHL-7045-1.</p></tp:treatment-sec><tp:treatment-sec sec-type="remarks" id="SECID0ESZAE"><title>Remarks.</title><p>This species was described in 1997, with a female paratype from Guangdong, China. <xref ref-type="bibr" rid="B14">Orhant (2013)</xref> described the species <italic><tp:taxon-name><tp:taxon-name-part taxon-name-part-type="genus" reg="Clethrorasa">C.</tp:taxon-name-part><tp:taxon-name-part taxon-name-part-type="species" reg="tibetica">tibetica</tp:taxon-name-part></tp:taxon-name></italic> (Figs <xref ref-type="fig" rid="F2">16</xref>, <xref ref-type="fig" rid="F3">17</xref>) as a new species based on a female specimen from Markam (= Mangkang) County in SE Xizang, China. He mentioned that the report of <italic><tp:taxon-name><tp:taxon-name-part taxon-name-part-type="genus" reg="Clethrorasa">C.</tp:taxon-name-part><tp:taxon-name-part taxon-name-part-type="species" reg="pilcheri">pilcheri</tp:taxon-name-part></tp:taxon-name></italic> in Hunan by <xref ref-type="bibr" rid="B3">Chen (1999)</xref> should actually be classified as <italic><tp:taxon-name><tp:taxon-name-part taxon-name-part-type="genus" reg="Clethrorasa">C.</tp:taxon-name-part><tp:taxon-name-part taxon-name-part-type="species" reg="tibetica">tibetica</tp:taxon-name-part></tp:taxon-name></italic>, although the original text did not make a comparison with <italic><tp:taxon-name><tp:taxon-name-part taxon-name-part-type="genus" reg="Clethrorasa">C.</tp:taxon-name-part><tp:taxon-name-part taxon-name-part-type="species" reg="kossnerae">kossnerae</tp:taxon-name-part></tp:taxon-name></italic>. Upon examining specimens from various provinces in southern China (including Guangdong and Hunan, extending as far west as Yunnan) and finding no significant differences in appearance and genitalia, it appears that <italic><tp:taxon-name><tp:taxon-name-part taxon-name-part-type="genus" reg="Clethrorasa">C.</tp:taxon-name-part><tp:taxon-name-part taxon-name-part-type="species" reg="kossnerae">kossnerae</tp:taxon-name-part></tp:taxon-name></italic> is widely distributed in southern China and is indeed the same as <italic><tp:taxon-name><tp:taxon-name-part taxon-name-part-type="genus" reg="Clethrorasa">C.</tp:taxon-name-part><tp:taxon-name-part taxon-name-part-type="species" reg="tibetica">tibetica</tp:taxon-name-part></tp:taxon-name></italic>. While no specimens of similar species from Xizang were examined, a comparison of the type photographs and the original description revealed no noticeable differences in appearance and female genitalia, nor geographical isolation in distribution between <italic><tp:taxon-name><tp:taxon-name-part taxon-name-part-type="genus" reg="Clethrorasa">C.</tp:taxon-name-part><tp:taxon-name-part taxon-name-part-type="species" reg="kossnerae">kossnerae</tp:taxon-name-part></tp:taxon-name></italic> and <italic><tp:taxon-name><tp:taxon-name-part taxon-name-part-type="genus" reg="Clethrorasa">C.</tp:taxon-name-part><tp:taxon-name-part taxon-name-part-type="species" reg="tibetica">tibetica</tp:taxon-name-part></tp:taxon-name></italic>. Therefore, based on the aforementioned considerations, the latter is deemed a junior synonym of the former. It is noteworthy that <italic><tp:taxon-name><tp:taxon-name-part taxon-name-part-type="genus" reg="Clethrorasa">C.</tp:taxon-name-part><tp:taxon-name-part taxon-name-part-type="species" reg="kossnerae">kossnerae</tp:taxon-name-part></tp:taxon-name></italic> is often misidentified as <italic><tp:taxon-name><tp:taxon-name-part taxon-name-part-type="genus" reg="Clethrorasa">C.</tp:taxon-name-part><tp:taxon-name-part taxon-name-part-type="species" reg="pilcheri">pilcheri</tp:taxon-name-part></tp:taxon-name></italic>, but the two can be distinguished by the characteristics shown in Table <xref ref-type="table" rid="T2">2</xref>.</p><table-wrap id="T2" position="float" orientation="portrait"><label>Table 2.</label><caption><p>Important characteristics to distinguish <italic><tp:taxon-name><tp:taxon-name-part taxon-name-part-type="genus" reg="Clethrorasa">C.</tp:taxon-name-part><tp:taxon-name-part taxon-name-part-type="species" reg="kossnerae">kossnerae</tp:taxon-name-part></tp:taxon-name></italic> and <italic><tp:taxon-name><tp:taxon-name-part taxon-name-part-type="genus" reg="Clethrorasa">C.</tp:taxon-name-part><tp:taxon-name-part taxon-name-part-type="species" reg="pilcheri">pilcheri</tp:taxon-name-part></tp:taxon-name></italic>.</p></caption><table id="TID0EMHAG" rules="all"><tbody><tr><th rowspan="1" colspan="1">Characteristics</th><th rowspan="1" colspan="1">
                    <tp:taxon-name><tp:taxon-name-part taxon-name-part-type="genus" reg="Clethrorasa">C.</tp:taxon-name-part><tp:taxon-name-part taxon-name-part-type="species" reg="kossnerae">kossnerae</tp:taxon-name-part></tp:taxon-name>
                  </th><th rowspan="1" colspan="1">
                    <tp:taxon-name><tp:taxon-name-part taxon-name-part-type="genus" reg="Clethrorasa">C.</tp:taxon-name-part><tp:taxon-name-part taxon-name-part-type="species" reg="pilcheri">pilcheri</tp:taxon-name-part></tp:taxon-name>
                  </th></tr><tr><td rowspan="1" colspan="1">
                    <bold>markings on the apical area of the forewings</bold>
                  </td><td rowspan="1" colspan="1">one L-shaped black spot (sometimes split into 2 triangular spots) and one wedge-shaped black spot</td><td rowspan="1" colspan="1">one triangular black spot with at most one additional small black spot below the outer side (sometimes merged into one spot)</td></tr><tr><td rowspan="1" colspan="1">
                    <bold>veins of the hindwings</bold>
                  </td><td rowspan="1" colspan="1">veins M3 and Cu1 relatively short, close to 1/3 of the hindwing length</td><td rowspan="1" colspan="1">veins M3 and Cu1 relatively long, close to 1/2 of the hindwing length</td></tr><tr><td rowspan="1" colspan="1">
                    <bold>male genitalia</bold>
                  </td><td rowspan="1" colspan="1">more cornuti on the vesica</td><td rowspan="1" colspan="1">less cornuti on the vesica</td></tr><tr><td rowspan="1" colspan="1">
                    <bold>female genitalia</bold>
                  </td><td rowspan="1" colspan="1">longer antrum on the ductus bursae</td><td rowspan="1" colspan="1">shorter antrum on the ductus bursae</td></tr></tbody></table></table-wrap></tp:treatment-sec><tp:treatment-sec sec-type="distribution" id="SECID0ESBAG"><title>Distribution.</title><p>China (Hunan, Jiangxi, Guangdong, Guangxi, Chongqing, Yunnan, Xizang); Vietnam.</p></tp:treatment-sec><tp:treatment-sec><!--Section generated to contain objects referenced in tp:taxon-treatment.--><fig id="F1" position="float" orientation="portrait"><object-id xmlns:xlink="http://www.w3.org/1999/xlink" content-type="doi" xlink:type="simple">10.3897/zookeys.1248.145465.figures1-8</object-id><object-id xmlns:xlink="http://www.w3.org/1999/xlink" content-type="arpha" xlink:type="simple">4B15B547-9098-5D68-AAD2-C748E8481B5E</object-id><label>Figures 1–8.</label><caption><p>Adults of <italic><tp:taxon-name><tp:taxon-name-part taxon-name-part-type="genus" reg="Minclethrorasa">Minclethrorasa</tp:taxon-name-part></tp:taxon-name></italic> and <italic><tp:taxon-name><tp:taxon-name-part taxon-name-part-type="genus" reg="Clethrorasa">Clethrorasa</tp:taxon-name-part></tp:taxon-name></italic> spp. (1, 3, 5, 7: male, 2, 4, 6, 8: female): 1. <italic><tp:taxon-name><tp:taxon-name-part taxon-name-part-type="genus" reg="Minclethrorasa">M.</tp:taxon-name-part><tp:taxon-name-part taxon-name-part-type="species" reg="chinensis">chinensis</tp:taxon-name-part></tp:taxon-name></italic> gen. et sp. nov., holotype, Guangdong, China (<abbrev xmlns:xlink="http://www.w3.org/1999/xlink" content-type="institution" xlink:title="Insect Taxonomy Laboratory of Northeast Forestry University" id="ABBRID0ENJAE" xlink:type="simple">NEFU</abbrev>); 2. Ditto, paratype, Jiangxi, China (<abbrev xmlns:xlink="http://www.w3.org/1999/xlink" content-type="institution" xlink:title="Insect Taxonomy Laboratory of Northeast Forestry University" id="ABBRID0ESJAE" xlink:type="simple">NEFU</abbrev>); 3, 4. <italic><tp:taxon-name><tp:taxon-name-part taxon-name-part-type="genus" reg="Clethrorasa">C.</tp:taxon-name-part><tp:taxon-name-part taxon-name-part-type="species" reg="kossnerae">kossnerae</tp:taxon-name-part></tp:taxon-name></italic> Behounek, 1997; 5, 6. <italic><tp:taxon-name><tp:taxon-name-part taxon-name-part-type="genus" reg="Clethrorasa">C.</tp:taxon-name-part><tp:taxon-name-part taxon-name-part-type="species" reg="micropuncta">micropuncta</tp:taxon-name-part></tp:taxon-name></italic> Holloway, 1989 (after <xref ref-type="bibr" rid="B10">Holloway 1989</xref>); 7, 8. <italic><tp:taxon-name><tp:taxon-name-part taxon-name-part-type="genus" reg="Clethrorasa">C.</tp:taxon-name-part><tp:taxon-name-part taxon-name-part-type="species" reg="pilcheri">pilcheri</tp:taxon-name-part></tp:taxon-name></italic> (Hampson, 1896). Scale bar: 5mm.</p></caption><graphic xmlns:xlink="http://www.w3.org/1999/xlink" xlink:href="zookeys-1248-281_article-145465__-g001.jpg" position="float" orientation="portrait" xlink:type="simple" id="oo_1390771.jpg"><uri content-type="original_file" xlink:type="simple">https://binary.pensoft.net/fig/1390771</uri></graphic></fig><fig id="F2" position="float" orientation="portrait"><object-id xmlns:xlink="http://www.w3.org/1999/xlink" content-type="doi" xlink:type="simple">10.3897/zookeys.1248.145465.figures9-16</object-id><object-id xmlns:xlink="http://www.w3.org/1999/xlink" content-type="arpha" xlink:type="simple">E0CF4D0B-506E-5E82-AE4A-D774E9419CA5</object-id><label>Figures 9–16.</label><caption><p>Genitalia of <italic><tp:taxon-name><tp:taxon-name-part taxon-name-part-type="genus" reg="Minclethrorasa">Minclethrorasa</tp:taxon-name-part></tp:taxon-name></italic> and <italic><tp:taxon-name><tp:taxon-name-part taxon-name-part-type="genus" reg="Clethrorasa">Clethrorasa</tp:taxon-name-part></tp:taxon-name></italic> spp. (9–12: male, 13–16: female): 9, 13. <italic><tp:taxon-name><tp:taxon-name-part taxon-name-part-type="genus" reg="Minclethrorasa">M.</tp:taxon-name-part><tp:taxon-name-part taxon-name-part-type="species" reg="chinensis">chinensis</tp:taxon-name-part></tp:taxon-name></italic> gen. et sp. nov.; 10, 14. <italic><tp:taxon-name><tp:taxon-name-part taxon-name-part-type="genus" reg="Clethrorasa">C.</tp:taxon-name-part><tp:taxon-name-part taxon-name-part-type="species" reg="kossnerae">kossnerae</tp:taxon-name-part></tp:taxon-name></italic> Behounek, 1997; 11. <italic><tp:taxon-name><tp:taxon-name-part taxon-name-part-type="genus" reg="Clethrorasa">C.</tp:taxon-name-part><tp:taxon-name-part taxon-name-part-type="species" reg="micropuncta">micropuncta</tp:taxon-name-part></tp:taxon-name></italic> Holloway, 1989 (after <xref ref-type="bibr" rid="B10">Holloway 1989</xref>); 12, 15. <italic><tp:taxon-name><tp:taxon-name-part taxon-name-part-type="genus" reg="Clethrorasa">C.</tp:taxon-name-part><tp:taxon-name-part taxon-name-part-type="species" reg="pilcheri">pilcheri</tp:taxon-name-part></tp:taxon-name></italic> (Hampson, 1896); 16. <italic><tp:taxon-name><tp:taxon-name-part taxon-name-part-type="genus" reg="Clethrorasa">C.</tp:taxon-name-part><tp:taxon-name-part taxon-name-part-type="species" reg="tibetica">tibetica</tp:taxon-name-part></tp:taxon-name></italic> Orhant, 2013 (after <xref ref-type="bibr" rid="B14">Orhant 2013</xref>).</p></caption><graphic xmlns:xlink="http://www.w3.org/1999/xlink" xlink:href="zookeys-1248-281_article-145465__-g002.jpg" position="float" orientation="portrait" xlink:type="simple" id="oo_1390772.jpg"><uri content-type="original_file" xlink:type="simple">https://binary.pensoft.net/fig/1390772</uri></graphic></fig><fig id="F3" position="float" orientation="portrait"><object-id xmlns:xlink="http://www.w3.org/1999/xlink" content-type="doi" xlink:type="simple">10.3897/zookeys.1248.145465.figures17-21</object-id><object-id xmlns:xlink="http://www.w3.org/1999/xlink" content-type="arpha" xlink:type="simple">285D72C5-DBC7-5074-95FE-9B5C186B3BF7</object-id><label>Figures 17–21.</label><caption><p>Adults of <italic><tp:taxon-name><tp:taxon-name-part taxon-name-part-type="genus" reg="Clethrorasa">Clethrorasa</tp:taxon-name-part></tp:taxon-name></italic> spp.: 17. <italic><tp:taxon-name><tp:taxon-name-part taxon-name-part-type="genus" reg="Clethrorasa">C.</tp:taxon-name-part><tp:taxon-name-part taxon-name-part-type="species" reg="tibetica">tibetica</tp:taxon-name-part></tp:taxon-name></italic> Orhant, 2013 (= <italic><tp:taxon-name><tp:taxon-name-part taxon-name-part-type="genus" reg="Clethrorasa">C.</tp:taxon-name-part><tp:taxon-name-part taxon-name-part-type="species" reg="kossnerae">kossnerae</tp:taxon-name-part></tp:taxon-name></italic> Behounek, 1997, syn. nov.), female, holotype (after <xref ref-type="bibr" rid="B14">Orhant 2013</xref>); 18. <italic><tp:taxon-name><tp:taxon-name-part taxon-name-part-type="genus" reg="Clethrorasa">C.</tp:taxon-name-part><tp:taxon-name-part taxon-name-part-type="species" reg="kossnerae">kossnerae</tp:taxon-name-part></tp:taxon-name></italic> Behounek, 1997, male, holotype (after <xref ref-type="bibr" rid="B1">Behounek 1997</xref>); 19. <italic><tp:taxon-name><tp:taxon-name-part taxon-name-part-type="genus" reg="Clethrorasa">C.</tp:taxon-name-part><tp:taxon-name-part taxon-name-part-type="species" reg="pilcheri">pilcheri</tp:taxon-name-part></tp:taxon-name></italic> (Hampson, 1896), male, type (after <xref ref-type="bibr" rid="B7">Hampson 1910</xref>); 20, 21. Ditto, males from Yunnan, China (20) and Sabah, Malaysia (21), the arrows indicate the intraspecific variation of spots of the species.</p></caption><graphic xmlns:xlink="http://www.w3.org/1999/xlink" xlink:href="zookeys-1248-281_article-145465__-g003.jpg" position="float" orientation="portrait" xlink:type="simple" id="oo_1390773.jpg"><uri content-type="original_file" xlink:type="simple">https://binary.pensoft.net/fig/1390773</uri></graphic></fig><fig id="F4" position="float" orientation="portrait"><object-id xmlns:xlink="http://www.w3.org/1999/xlink" content-type="doi" xlink:type="simple">10.3897/zookeys.1248.145465.figure22</object-id><object-id xmlns:xlink="http://www.w3.org/1999/xlink" content-type="arpha" xlink:type="simple">D567BE91-0CDB-5218-86B7-008CA62C10EB</object-id><label>Figure 22.</label><caption><p>Distribution map of <italic><tp:taxon-name><tp:taxon-name-part taxon-name-part-type="genus" reg="Minclethrorasa">Minclethrorasa</tp:taxon-name-part></tp:taxon-name></italic> and <italic><tp:taxon-name><tp:taxon-name-part taxon-name-part-type="genus" reg="Clethrorasa">Clethrorasa</tp:taxon-name-part></tp:taxon-name></italic> spp.</p></caption><graphic xmlns:xlink="http://www.w3.org/1999/xlink" xlink:href="zookeys-1248-281_article-145465__-g004.jpg" position="float" orientation="portrait" xlink:type="simple" id="oo_1390774.jpg"><uri content-type="original_file" xlink:type="simple">https://binary.pensoft.net/fig/1390774</uri></graphic></fig><fig id="F5" position="float" orientation="portrait"><object-id xmlns:xlink="http://www.w3.org/1999/xlink" content-type="doi" xlink:type="simple">10.3897/zookeys.1248.145465.figures23-25</object-id><object-id xmlns:xlink="http://www.w3.org/1999/xlink" content-type="arpha" xlink:type="simple">F431F61F-4289-503B-81AB-4F52F4FE1C1B</object-id><label>Figures 23–25.</label><caption><p>Hindwings of <italic><tp:taxon-name><tp:taxon-name-part taxon-name-part-type="genus" reg="Minclethrorasa">Minclethrorasa</tp:taxon-name-part></tp:taxon-name></italic> and <italic><tp:taxon-name><tp:taxon-name-part taxon-name-part-type="genus" reg="Clethrorasa">Clethrorasa</tp:taxon-name-part></tp:taxon-name></italic> spp.: 23. <italic><tp:taxon-name><tp:taxon-name-part taxon-name-part-type="genus" reg="Minclethrorasa">M.</tp:taxon-name-part><tp:taxon-name-part taxon-name-part-type="species" reg="chinensis">chinensis</tp:taxon-name-part></tp:taxon-name></italic> gen. et sp. nov.; 24. <italic><tp:taxon-name><tp:taxon-name-part taxon-name-part-type="genus" reg="Clethrorasa">C.</tp:taxon-name-part><tp:taxon-name-part taxon-name-part-type="species" reg="kossnerae">kossnerae</tp:taxon-name-part></tp:taxon-name></italic> Behounek, 1997; 25. <italic><tp:taxon-name><tp:taxon-name-part taxon-name-part-type="genus" reg="Clethrorasa">C.</tp:taxon-name-part><tp:taxon-name-part taxon-name-part-type="species" reg="pilcheri">pilcheri</tp:taxon-name-part></tp:taxon-name></italic> (Hampson, 1896).</p></caption><graphic xmlns:xlink="http://www.w3.org/1999/xlink" xlink:href="zookeys-1248-281_article-145465__-g005.jpg" position="float" orientation="portrait" xlink:type="simple" id="oo_1390775.jpg"><uri content-type="original_file" xlink:type="simple">https://binary.pensoft.net/fig/1390775</uri></graphic></fig></tp:treatment-sec><ref-list><ref id="B10"><mixed-citation xmlns:xlink="http://www.w3.org/1999/xlink" xlink:type="simple"><person-group><name name-style="western"><surname>Holloway</surname><given-names>JD</given-names></name></person-group> (<year>1989</year>) <article-title>The Moths of Borneo 12: Family <tp:taxon-name><tp:taxon-name-part taxon-name-part-type="family">Noctuidae</tp:taxon-name-part></tp:taxon-name>, trifine subfamilies: <tp:taxon-name><tp:taxon-name-part taxon-name-part-type="subfamily">Noctuinae</tp:taxon-name-part></tp:taxon-name>, <tp:taxon-name><tp:taxon-name-part taxon-name-part-type="subfamily">Heliothinae</tp:taxon-name-part></tp:taxon-name>, <tp:taxon-name><tp:taxon-name-part taxon-name-part-type="subfamily">Hadeninae</tp:taxon-name-part></tp:taxon-name>, <tp:taxon-name><tp:taxon-name-part taxon-name-part-type="subfamily">Acronictinae</tp:taxon-name-part></tp:taxon-name>, <tp:taxon-name><tp:taxon-name-part taxon-name-part-type="subfamily">Amphipyrinae</tp:taxon-name-part></tp:taxon-name>, <tp:taxon-name><tp:taxon-name-part taxon-name-part-type="subfamily">Agaristinae</tp:taxon-name-part></tp:taxon-name>.</article-title><source>Malayan Nature Journal</source><volume>42</volume>(<issue>2–3</issue>): <fpage>57</fpage>–<lpage>225</lpage>.</mixed-citation></ref><ref id="B14"><mixed-citation xmlns:xlink="http://www.w3.org/1999/xlink" xlink:type="simple"><person-group><name name-style="western"><surname>Orhant</surname><given-names>GERJ</given-names></name></person-group> (<year>2013</year>) <article-title>Sept nouveaux hétérocères asiatiques (<tp:taxon-name><tp:taxon-name-part taxon-name-part-type="order">Lepidoptera</tp:taxon-name-part></tp:taxon-name>, <tp:taxon-name><tp:taxon-name-part taxon-name-part-type="family">Noctuidae</tp:taxon-name-part></tp:taxon-name>, <tp:taxon-name><tp:taxon-name-part taxon-name-part-type="family">Geometridae</tp:taxon-name-part></tp:taxon-name>).</article-title><source>Lambillionea</source><volume>113</volume>(<issue>1</issue>): <fpage>30</fpage>–<lpage>36</lpage>.</mixed-citation></ref><ref id="B1"><mixed-citation xmlns:xlink="http://www.w3.org/1999/xlink" xlink:type="simple"><person-group><name name-style="western"><surname>Behounek</surname><given-names>G</given-names></name></person-group> (<year>1997</year>) <article-title>Beschreibung einer neuen Art aus der Gattung <italic><tp:taxon-name><tp:taxon-name-part taxon-name-part-type="genus">Clethrorasa</tp:taxon-name-part></tp:taxon-name></italic> Hampson. 1910 aus Nord Vietnam und Sud China (<tp:taxon-name><tp:taxon-name-part taxon-name-part-type="class">Insecta</tp:taxon-name-part></tp:taxon-name>, <tp:taxon-name><tp:taxon-name-part taxon-name-part-type="order">Lepidoptera</tp:taxon-name-part></tp:taxon-name>, <tp:taxon-name><tp:taxon-name-part taxon-name-part-type="family">Noctuidae</tp:taxon-name-part></tp:taxon-name>, <tp:taxon-name><tp:taxon-name-part taxon-name-part-type="subfamily">Amphipyrinae</tp:taxon-name-part></tp:taxon-name>).</article-title><source>Spixiana</source><volume>20</volume>(<issue>3</issue>): <fpage>281</fpage>–<lpage>284</lpage>.</mixed-citation></ref><ref id="B7"><mixed-citation xmlns:xlink="http://www.w3.org/1999/xlink" xlink:type="simple"><person-group><name name-style="western"><surname>Hampson</surname><given-names>GF</given-names></name></person-group> (<year>1910</year>) Catalogue of the <tp:taxon-name><tp:taxon-name-part taxon-name-part-type="order">Lepidoptera</tp:taxon-name-part></tp:taxon-name> Phalaenae in the British Museum 9: i–xv, 1–552. [pls 137–147, 10: pls 148–149.]</mixed-citation></ref><ref id="B11"><mixed-citation xmlns:xlink="http://www.w3.org/1999/xlink" xlink:type="simple"><person-group><name name-style="western"><surname>Holloway</surname><given-names>JD</given-names></name></person-group> (<year>2011</year>) <article-title>Moths of Borneo 2. <tp:taxon-name><tp:taxon-name-part taxon-name-part-type="family">Phautidae</tp:taxon-name-part></tp:taxon-name>, <tp:taxon-name><tp:taxon-name-part taxon-name-part-type="family">Himantopteridae</tp:taxon-name-part></tp:taxon-name>, <tp:taxon-name><tp:taxon-name-part taxon-name-part-type="subfamily">Zygaeninae</tp:taxon-name-part></tp:taxon-name>, Complete Checklist, Checklist notes, Historical Appendix.</article-title><source>Malayan Nature Journal</source><volume>63</volume>(<issue>1–2</issue>): <fpage>1</fpage>–<lpage>545</lpage>.</mixed-citation></ref><ref id="B3"><mixed-citation xmlns:xlink="http://www.w3.org/1999/xlink" xlink:type="simple"><person-group><name name-style="western"><surname>Chen</surname><given-names>YX</given-names></name></person-group> (<year>1999</year>) Fauna Sinica, <tp:taxon-name><tp:taxon-name-part taxon-name-part-type="class">Insecta</tp:taxon-name-part></tp:taxon-name> (Vol. 16), <tp:taxon-name><tp:taxon-name-part taxon-name-part-type="order">Lepidoptera</tp:taxon-name-part></tp:taxon-name>, <tp:taxon-name><tp:taxon-name-part taxon-name-part-type="family">Noctuidae</tp:taxon-name-part></tp:taxon-name>. Science Press Beijing, xxiii + 1596 pp. [plates 1–68]</mixed-citation></ref><ref id="B8"><mixed-citation xmlns:xlink="http://www.w3.org/1999/xlink" xlink:type="simple"><person-group><name name-style="western"><surname>Han</surname><given-names>HL</given-names></name><name name-style="western"><surname>Yao</surname><given-names>XH</given-names></name></person-group> (<year>2018</year>) <source>Atlas of <tp:taxon-name><tp:taxon-name-part taxon-name-part-type="family">Noctuidae</tp:taxon-name-part></tp:taxon-name> in Guanshan National Reserve, Jiangxi Province.</source><publisher-name>Heilongjiang Science &amp; Technology Press</publisher-name>, <publisher-loc>Heilongjiang</publisher-loc>, <size units="page">174 pp</size>.</mixed-citation></ref><ref id="B16"><mixed-citation xmlns:xlink="http://www.w3.org/1999/xlink" xlink:type="simple"><person-group><name name-style="western"><surname>Wang</surname><given-names>M</given-names></name><name name-style="western"><surname>Kishida</surname><given-names>Y</given-names></name><name name-style="western"><surname>Eda</surname><given-names>K [Eds]</given-names></name></person-group> (<year>2018</year>) <source>Moths of Guangdong Nanling National Nature Reserve Supplement.</source><publisher-name>Hong Kong Lepidopterists’ Society</publisher-name>, <publisher-loc>Hong Kong</publisher-loc>, <size units="page">200 pp</size>.</mixed-citation></ref></ref-list></tp:taxon-treatment>
