# Supplementary material for: ﻿Taxonomic review of the genus Clethrorasa Hampson, 1908 (Lepidoptera, Noctuidae, Amphipyrinae), with descriptions of a new genus and a new species from southeastern China
Source: Zookeys. 2025 Aug 8;1248:281–94. doi: 10.3897/zookeys.1248.145465 (PMC12357150; doi:10.3897/zookeys.1248.145465)
Supplement: XML Treatment for Clethrorasa micropuncta [file zookeys.1248.145465-treatment5.xml]

<!DOCTYPE tp:taxon-treatment
  PUBLIC "-//TaxonX//DTD Taxonomic Treatment Publishing DTD v0 20100105//EN" "tax-treatment-NSO.dtd">
<tp:taxon-treatment xmlns:tp="http://www.plazi.org/taxpub"><tp:treatment-meta><kwd-group><label>Taxon classification</label><kwd>
              <named-content content-type="kingdom">Animalia</named-content>
            </kwd><kwd>
              <named-content content-type="order">Lepidoptera</named-content>
            </kwd><kwd>
              <named-content content-type="family">Noctuidae</named-content>
            </kwd></kwd-group><mixed-citation publication-type="journal"><person-group><name><surname>Qin</surname><given-names>Yue</given-names></name><name><surname>Zhu</surname><given-names>Jiang</given-names></name><name><surname>Han</surname><given-names>Huilin</given-names></name></person-group><article-title>﻿Taxonomic review of the genus <italic><tp:taxon-name><tp:taxon-name-part taxon-name-part-type="genus" reg="Clethrorasa">Clethrorasa</tp:taxon-name-part></tp:taxon-name></italic> Hampson, 1908 (<tp:taxon-name><tp:taxon-name-part taxon-name-part-type="order">Lepidoptera</tp:taxon-name-part></tp:taxon-name>, <tp:taxon-name><tp:taxon-name-part taxon-name-part-type="family">Noctuidae</tp:taxon-name-part></tp:taxon-name>, <tp:taxon-name><tp:taxon-name-part taxon-name-part-type="subfamily">Amphipyrinae</tp:taxon-name-part></tp:taxon-name>), with descriptions of a new genus and a new species from southeastern China</article-title><source>Zookeys</source><day>08</day><month>08</month><year>2025</year><volume>1248</volume><fpage>281</fpage><lpage>294</lpage><pub-id pub-id-type="doi">10.3897/zookeys.1248.145465</pub-id></mixed-citation></tp:treatment-meta><tp:nomenclature><label>﻿</label><tp:taxon-name>
            <object-id xmlns:xlink="http://www.w3.org/1999/xlink" content-type="arpha" xlink:type="simple">E1B0F920-BEEE-5606-A414-ADF9083B17F0</object-id>
            <tp:taxon-name-part taxon-name-part-type="genus" reg="Clethrorasa">Clethrorasa</tp:taxon-name-part>
            <tp:taxon-name-part taxon-name-part-type="species" reg="micropuncta">micropuncta</tp:taxon-name-part>
          </tp:taxon-name><tp:taxon-authority>Holloway, 1989</tp:taxon-authority><xref ref-type="fig" rid="F1">Figs 5</xref><xref ref-type="fig" rid="F1">, 6</xref><xref ref-type="fig" rid="F2">, 11</xref><xref ref-type="fig" rid="F4">, 22</xref><tp:nomenclature-citation-list><tp:nomenclature-citation><tp:taxon-name>
                <tp:taxon-name-part taxon-name-part-type="genus" reg="Clethrorasa">Clethrorasa</tp:taxon-name-part>
                <tp:taxon-name-part taxon-name-part-type="species" reg="micropuncta">micropuncta</tp:taxon-name-part>
              </tp:taxon-name><comment>Holloway, 1989, “Malayan Nature J.” 42 (2–3): 153, pl. 6; figs 4, 247. Type locality: Brunei, 300 m, Ulu Temburong.</comment></tp:nomenclature-citation><tp:nomenclature-citation><tp:taxon-name>
                <tp:taxon-name-part taxon-name-part-type="genus" reg="Clethrorasa">Clethrorasa</tp:taxon-name-part>
                <tp:taxon-name-part taxon-name-part-type="species" reg="micropuncta">micropuncta</tp:taxon-name-part>
              </tp:taxon-name><comment>: <xref ref-type="bibr" rid="B1">Behounek 1997</xref>, “Spixiana” 20 (3): 283, abb. 6; <xref ref-type="bibr" rid="B11">Holloway 2011</xref>, “Malayan Nature J.” 63 (1–2) [checklist].</comment></tp:nomenclature-citation></tp:nomenclature-citation-list></tp:nomenclature><tp:treatment-sec sec-type="remarks" id="SECID0EOEAG"><title>Remarks.</title><p>According to the original description by <xref ref-type="bibr" rid="B10">Holloway (1989)</xref>, the holotype specimen of this species originates from Temburong, Brunei, while the paratype specimens are from Brunei and Sarawak, Malaysia. However, the distribution area is documented as Borneo and Sumatra in the geographical distribution section. Based on specimen information, <xref ref-type="bibr" rid="B1">Behounek (1997)</xref> was the first to report the distribution in Sumatra, Indonesia. The female genitalia of this species have not been described yet.</p><fig id="F4" position="float" orientation="portrait"><object-id xmlns:xlink="http://www.w3.org/1999/xlink" content-type="doi" xlink:type="simple">10.3897/zookeys.1248.145465.figure22</object-id><object-id xmlns:xlink="http://www.w3.org/1999/xlink" content-type="arpha" xlink:type="simple">D567BE91-0CDB-5218-86B7-008CA62C10EB</object-id><label>Figure 22.</label><caption><p>Distribution map of <italic><tp:taxon-name><tp:taxon-name-part taxon-name-part-type="genus" reg="Minclethrorasa">Minclethrorasa</tp:taxon-name-part></tp:taxon-name></italic> and <italic><tp:taxon-name><tp:taxon-name-part taxon-name-part-type="genus" reg="Clethrorasa">Clethrorasa</tp:taxon-name-part></tp:taxon-name></italic> spp.</p></caption><graphic xmlns:xlink="http://www.w3.org/1999/xlink" xlink:href="zookeys-1248-281_article-145465__-g004.jpg" position="float" orientation="portrait" xlink:type="simple" id="oo_1390774.jpg"><uri content-type="original_file" xlink:type="simple">https://binary.pensoft.net/fig/1390774</uri></graphic></fig></tp:treatment-sec><tp:treatment-sec sec-type="distribution" id="SECID0EXFAG"><title>Distribution.</title><p>Brunei, Malaysia (Sarawak), Indonesia (Sumatra).</p></tp:treatment-sec><tp:treatment-sec><!--Section generated to contain objects referenced in tp:taxon-treatment.--><fig id="F1" position="float" orientation="portrait"><object-id xmlns:xlink="http://www.w3.org/1999/xlink" content-type="doi" xlink:type="simple">10.3897/zookeys.1248.145465.figures1-8</object-id><object-id xmlns:xlink="http://www.w3.org/1999/xlink" content-type="arpha" xlink:type="simple">4B15B547-9098-5D68-AAD2-C748E8481B5E</object-id><label>Figures 1–8.</label><caption><p>Adults of <italic><tp:taxon-name><tp:taxon-name-part taxon-name-part-type="genus" reg="Minclethrorasa">Minclethrorasa</tp:taxon-name-part></tp:taxon-name></italic> and <italic><tp:taxon-name><tp:taxon-name-part taxon-name-part-type="genus" reg="Clethrorasa">Clethrorasa</tp:taxon-name-part></tp:taxon-name></italic> spp. (1, 3, 5, 7: male, 2, 4, 6, 8: female): 1. <italic><tp:taxon-name><tp:taxon-name-part taxon-name-part-type="genus" reg="Minclethrorasa">M.</tp:taxon-name-part><tp:taxon-name-part taxon-name-part-type="species" reg="chinensis">chinensis</tp:taxon-name-part></tp:taxon-name></italic> gen. et sp. nov., holotype, Guangdong, China (<abbrev xmlns:xlink="http://www.w3.org/1999/xlink" content-type="institution" xlink:title="Insect Taxonomy Laboratory of Northeast Forestry University" id="ABBRID0ENJAE" xlink:type="simple">NEFU</abbrev>); 2. Ditto, paratype, Jiangxi, China (<abbrev xmlns:xlink="http://www.w3.org/1999/xlink" content-type="institution" xlink:title="Insect Taxonomy Laboratory of Northeast Forestry University" id="ABBRID0ESJAE" xlink:type="simple">NEFU</abbrev>); 3, 4. <italic><tp:taxon-name><tp:taxon-name-part taxon-name-part-type="genus" reg="Clethrorasa">C.</tp:taxon-name-part><tp:taxon-name-part taxon-name-part-type="species" reg="kossnerae">kossnerae</tp:taxon-name-part></tp:taxon-name></italic> Behounek, 1997; 5, 6. <italic><tp:taxon-name><tp:taxon-name-part taxon-name-part-type="genus" reg="Clethrorasa">C.</tp:taxon-name-part><tp:taxon-name-part taxon-name-part-type="species" reg="micropuncta">micropuncta</tp:taxon-name-part></tp:taxon-name></italic> Holloway, 1989 (after <xref ref-type="bibr" rid="B10">Holloway 1989</xref>); 7, 8. <italic><tp:taxon-name><tp:taxon-name-part taxon-name-part-type="genus" reg="Clethrorasa">C.</tp:taxon-name-part><tp:taxon-name-part taxon-name-part-type="species" reg="pilcheri">pilcheri</tp:taxon-name-part></tp:taxon-name></italic> (Hampson, 1896). Scale bar: 5mm.</p></caption><graphic xmlns:xlink="http://www.w3.org/1999/xlink" xlink:href="zookeys-1248-281_article-145465__-g001.jpg" position="float" orientation="portrait" xlink:type="simple" id="oo_1390771.jpg"><uri content-type="original_file" xlink:type="simple">https://binary.pensoft.net/fig/1390771</uri></graphic></fig><fig id="F2" position="float" orientation="portrait"><object-id xmlns:xlink="http://www.w3.org/1999/xlink" content-type="doi" xlink:type="simple">10.3897/zookeys.1248.145465.figures9-16</object-id><object-id xmlns:xlink="http://www.w3.org/1999/xlink" content-type="arpha" xlink:type="simple">E0CF4D0B-506E-5E82-AE4A-D774E9419CA5</object-id><label>Figures 9–16.</label><caption><p>Genitalia of <italic><tp:taxon-name><tp:taxon-name-part taxon-name-part-type="genus" reg="Minclethrorasa">Minclethrorasa</tp:taxon-name-part></tp:taxon-name></italic> and <italic><tp:taxon-name><tp:taxon-name-part taxon-name-part-type="genus" reg="Clethrorasa">Clethrorasa</tp:taxon-name-part></tp:taxon-name></italic> spp. (9–12: male, 13–16: female): 9, 13. <italic><tp:taxon-name><tp:taxon-name-part taxon-name-part-type="genus" reg="Minclethrorasa">M.</tp:taxon-name-part><tp:taxon-name-part taxon-name-part-type="species" reg="chinensis">chinensis</tp:taxon-name-part></tp:taxon-name></italic> gen. et sp. nov.; 10, 14. <italic><tp:taxon-name><tp:taxon-name-part taxon-name-part-type="genus" reg="Clethrorasa">C.</tp:taxon-name-part><tp:taxon-name-part taxon-name-part-type="species" reg="kossnerae">kossnerae</tp:taxon-name-part></tp:taxon-name></italic> Behounek, 1997; 11. <italic><tp:taxon-name><tp:taxon-name-part taxon-name-part-type="genus" reg="Clethrorasa">C.</tp:taxon-name-part><tp:taxon-name-part taxon-name-part-type="species" reg="micropuncta">micropuncta</tp:taxon-name-part></tp:taxon-name></italic> Holloway, 1989 (after <xref ref-type="bibr" rid="B10">Holloway 1989</xref>); 12, 15. <italic><tp:taxon-name><tp:taxon-name-part taxon-name-part-type="genus" reg="Clethrorasa">C.</tp:taxon-name-part><tp:taxon-name-part taxon-name-part-type="species" reg="pilcheri">pilcheri</tp:taxon-name-part></tp:taxon-name></italic> (Hampson, 1896); 16. <italic><tp:taxon-name><tp:taxon-name-part taxon-name-part-type="genus" reg="Clethrorasa">C.</tp:taxon-name-part><tp:taxon-name-part taxon-name-part-type="species" reg="tibetica">tibetica</tp:taxon-name-part></tp:taxon-name></italic> Orhant, 2013 (after <xref ref-type="bibr" rid="B14">Orhant 2013</xref>).</p></caption><graphic xmlns:xlink="http://www.w3.org/1999/xlink" xlink:href="zookeys-1248-281_article-145465__-g002.jpg" position="float" orientation="portrait" xlink:type="simple" id="oo_1390772.jpg"><uri content-type="original_file" xlink:type="simple">https://binary.pensoft.net/fig/1390772</uri></graphic></fig></tp:treatment-sec><ref-list><ref id="B10"><mixed-citation xmlns:xlink="http://www.w3.org/1999/xlink" xlink:type="simple"><person-group><name name-style="western"><surname>Holloway</surname><given-names>JD</given-names></name></person-group> (<year>1989</year>) <article-title>The Moths of Borneo 12: Family <tp:taxon-name><tp:taxon-name-part taxon-name-part-type="family">Noctuidae</tp:taxon-name-part></tp:taxon-name>, trifine subfamilies: <tp:taxon-name><tp:taxon-name-part taxon-name-part-type="subfamily">Noctuinae</tp:taxon-name-part></tp:taxon-name>, <tp:taxon-name><tp:taxon-name-part taxon-name-part-type="subfamily">Heliothinae</tp:taxon-name-part></tp:taxon-name>, <tp:taxon-name><tp:taxon-name-part taxon-name-part-type="subfamily">Hadeninae</tp:taxon-name-part></tp:taxon-name>, <tp:taxon-name><tp:taxon-name-part taxon-name-part-type="subfamily">Acronictinae</tp:taxon-name-part></tp:taxon-name>, <tp:taxon-name><tp:taxon-name-part taxon-name-part-type="subfamily">Amphipyrinae</tp:taxon-name-part></tp:taxon-name>, <tp:taxon-name><tp:taxon-name-part taxon-name-part-type="subfamily">Agaristinae</tp:taxon-name-part></tp:taxon-name>.</article-title><source>Malayan Nature Journal</source><volume>42</volume>(<issue>2–3</issue>): <fpage>57</fpage>–<lpage>225</lpage>.</mixed-citation></ref><ref id="B14"><mixed-citation xmlns:xlink="http://www.w3.org/1999/xlink" xlink:type="simple"><person-group><name name-style="western"><surname>Orhant</surname><given-names>GERJ</given-names></name></person-group> (<year>2013</year>) <article-title>Sept nouveaux hétérocères asiatiques (<tp:taxon-name><tp:taxon-name-part taxon-name-part-type="order">Lepidoptera</tp:taxon-name-part></tp:taxon-name>, <tp:taxon-name><tp:taxon-name-part taxon-name-part-type="family">Noctuidae</tp:taxon-name-part></tp:taxon-name>, <tp:taxon-name><tp:taxon-name-part taxon-name-part-type="family">Geometridae</tp:taxon-name-part></tp:taxon-name>).</article-title><source>Lambillionea</source><volume>113</volume>(<issue>1</issue>): <fpage>30</fpage>–<lpage>36</lpage>.</mixed-citation></ref><ref id="B1"><mixed-citation xmlns:xlink="http://www.w3.org/1999/xlink" xlink:type="simple"><person-group><name name-style="western"><surname>Behounek</surname><given-names>G</given-names></name></person-group> (<year>1997</year>) <article-title>Beschreibung einer neuen Art aus der Gattung <italic><tp:taxon-name><tp:taxon-name-part taxon-name-part-type="genus">Clethrorasa</tp:taxon-name-part></tp:taxon-name></italic> Hampson. 1910 aus Nord Vietnam und Sud China (<tp:taxon-name><tp:taxon-name-part taxon-name-part-type="class">Insecta</tp:taxon-name-part></tp:taxon-name>, <tp:taxon-name><tp:taxon-name-part taxon-name-part-type="order">Lepidoptera</tp:taxon-name-part></tp:taxon-name>, <tp:taxon-name><tp:taxon-name-part taxon-name-part-type="family">Noctuidae</tp:taxon-name-part></tp:taxon-name>, <tp:taxon-name><tp:taxon-name-part taxon-name-part-type="subfamily">Amphipyrinae</tp:taxon-name-part></tp:taxon-name>).</article-title><source>Spixiana</source><volume>20</volume>(<issue>3</issue>): <fpage>281</fpage>–<lpage>284</lpage>.</mixed-citation></ref><ref id="B11"><mixed-citation xmlns:xlink="http://www.w3.org/1999/xlink" xlink:type="simple"><person-group><name name-style="western"><surname>Holloway</surname><given-names>JD</given-names></name></person-group> (<year>2011</year>) <article-title>Moths of Borneo 2. <tp:taxon-name><tp:taxon-name-part taxon-name-part-type="family">Phautidae</tp:taxon-name-part></tp:taxon-name>, <tp:taxon-name><tp:taxon-name-part taxon-name-part-type="family">Himantopteridae</tp:taxon-name-part></tp:taxon-name>, <tp:taxon-name><tp:taxon-name-part taxon-name-part-type="subfamily">Zygaeninae</tp:taxon-name-part></tp:taxon-name>, Complete Checklist, Checklist notes, Historical Appendix.</article-title><source>Malayan Nature Journal</source><volume>63</volume>(<issue>1–2</issue>): <fpage>1</fpage>–<lpage>545</lpage>.</mixed-citation></ref></ref-list></tp:taxon-treatment>
