# Supplementary material for: ﻿Taxonomic review of the genus Clethrorasa Hampson, 1908 (Lepidoptera, Noctuidae, Amphipyrinae), with descriptions of a new genus and a new species from southeastern China
Source: Zookeys. 2025 Aug 8;1248:281–94. doi: 10.3897/zookeys.1248.145465 (PMC12357150; doi:10.3897/zookeys.1248.145465)
Supplement: XML Treatment for Clethrorasa pilcheri [file zookeys.1248.145465-treatment6.xml]

<!DOCTYPE tp:taxon-treatment
  PUBLIC "-//TaxonX//DTD Taxonomic Treatment Publishing DTD v0 20100105//EN" "tax-treatment-NSO.dtd">
<tp:taxon-treatment xmlns:tp="http://www.plazi.org/taxpub"><tp:treatment-meta><kwd-group><label>Taxon classification</label><kwd>
              <named-content content-type="kingdom">Animalia</named-content>
            </kwd><kwd>
              <named-content content-type="order">Lepidoptera</named-content>
            </kwd><kwd>
              <named-content content-type="family">Noctuidae</named-content>
            </kwd></kwd-group><mixed-citation publication-type="journal"><person-group><name><surname>Qin</surname><given-names>Yue</given-names></name><name><surname>Zhu</surname><given-names>Jiang</given-names></name><name><surname>Han</surname><given-names>Huilin</given-names></name></person-group><article-title>﻿Taxonomic review of the genus <italic><tp:taxon-name><tp:taxon-name-part taxon-name-part-type="genus" reg="Clethrorasa">Clethrorasa</tp:taxon-name-part></tp:taxon-name></italic> Hampson, 1908 (<tp:taxon-name><tp:taxon-name-part taxon-name-part-type="order">Lepidoptera</tp:taxon-name-part></tp:taxon-name>, <tp:taxon-name><tp:taxon-name-part taxon-name-part-type="family">Noctuidae</tp:taxon-name-part></tp:taxon-name>, <tp:taxon-name><tp:taxon-name-part taxon-name-part-type="subfamily">Amphipyrinae</tp:taxon-name-part></tp:taxon-name>), with descriptions of a new genus and a new species from southeastern China</article-title><source>Zookeys</source><day>08</day><month>08</month><year>2025</year><volume>1248</volume><fpage>281</fpage><lpage>294</lpage><pub-id pub-id-type="doi">10.3897/zookeys.1248.145465</pub-id></mixed-citation></tp:treatment-meta><tp:nomenclature><label>﻿</label><tp:taxon-name>
            <object-id xmlns:xlink="http://www.w3.org/1999/xlink" content-type="arpha" xlink:type="simple">70ECD549-4090-5732-AE8C-8B9F4A57B7F2</object-id>
            <tp:taxon-name-part taxon-name-part-type="genus" reg="Clethrorasa">Clethrorasa</tp:taxon-name-part>
            <tp:taxon-name-part taxon-name-part-type="species" reg="pilcheri">pilcheri</tp:taxon-name-part>
          </tp:taxon-name><tp:taxon-authority>(Hampson, 1896)</tp:taxon-authority><xref ref-type="fig" rid="F1">Figures 7</xref><xref ref-type="fig" rid="F1">, 8</xref><xref ref-type="fig" rid="F2">, 12</xref><xref ref-type="fig" rid="F2">, 15</xref><xref ref-type="fig" rid="F3">, 19–21</xref><xref ref-type="fig" rid="F4">, 22</xref><xref ref-type="fig" rid="F5">, 25</xref><xref ref-type="table" rid="T2">, Table 2 Chinese common name 飘夜蛾 (Fluttering Noctuid)</xref><tp:nomenclature-citation-list><tp:nomenclature-citation><tp:taxon-name>
                <tp:taxon-name-part taxon-name-part-type="genus" reg="Leocyma">Leocyma</tp:taxon-name-part>
                <tp:taxon-name-part taxon-name-part-type="species" reg="pilcheri">pilcheri</tp:taxon-name-part>
              </tp:taxon-name><comment>Hampson, 1896, “Fauna Br. India (Moths)” 4: 512. Type locality: Sikkim.</comment></tp:nomenclature-citation><tp:nomenclature-citation><tp:taxon-name>
                <tp:taxon-name-part taxon-name-part-type="genus" reg="Clethrorasa">Clethrorasa</tp:taxon-name-part>
                <tp:taxon-name-part taxon-name-part-type="species" reg="pilcheri">pilcheri</tp:taxon-name-part>
              </tp:taxon-name><comment>: <xref ref-type="bibr" rid="B7">Hampson 1910</xref>, “Cat. Lepid. Phalaenae Br. Mus.” 9: 343, fig. 157; Warren 1913, in Seitz, “Macrolep. World” 11: 191; <xref ref-type="bibr" rid="B9">Holloway 1976</xref>, “Moths of Borneo Kinabalu”: 15; <xref ref-type="bibr" rid="B10">Holloway 1989</xref>, “Malayan Nature J.” 42 (2–3): 153, pl. 6, figs 248, 249; Chen, 1992, in Peng, “Icon. For. Ins. Hunan”: 989, fig. 3436 [misidentification?]; <xref ref-type="bibr" rid="B17">Yoshimoto 1995</xref>, “Tinea” 14 (suppl. 2): 71, pl. 113, fig. 27; <xref ref-type="bibr" rid="B1">Behounek 1997</xref>, “Spixiana” 20 (3): 282, abb. 4–5; <xref ref-type="bibr" rid="B11">Holloway 2011</xref>, “Malayan Nature J.” 63 (1–2) [checklist]; <xref ref-type="bibr" rid="B13">Kononenko and Pinratana 2013</xref>, “Moths of Thailand” Vol. 3 (Part 2): 288, pl. 39, figs 20, 21; <xref ref-type="bibr" rid="B14">Orhant 2013</xref>, “Lambillionea” 113(1): figs 3, 4; <xref ref-type="bibr" rid="B5">Gielis et al. 2022</xref>, “Moths of Bhutan”: 129, pl. 166.</comment></tp:nomenclature-citation></tp:nomenclature-citation-list></tp:nomenclature><tp:treatment-sec sec-type="material" id="SECID0EAKAG"><title>Material examined.</title><p>• 1 male, China, Xizang, Motuo (= Mêdog), De’ergong, 26.V–4.VI.2021, leg. H.L. Han, genit. prep. QY-1; • 1 female, China, Yunnan, Mojiang, 18–19.IX.2008, leg. H.L. Han and Y. Wang, genit. prep. HHL-7026-2; • 1 male, China, Yunnan, Jiangcheng, 15–17.IX.2008, leg. H.L Han. and M.J. Qi, genit. prep. HHL-7027-11; • 1 male, China, Yunnan, Chuxiong, Lufeng, Shimen, 29.VI.2022, W.Y. Liu et al., genit. prep. HHL-7028-1; • 1 male, Malaysia, Borneo, Mt. Trusmadi, Jungle Girl Camp, 20.IV–2.V.2016, H.L. Han, genit. prep. HHL-7029-1; • 1 male, dito, 20–25.VIll.2016, H.L. Han, genit. prep. HHL-7031-1; • 1 male, ditto, 1–6.X.2018, H.L. Han, genit. prep. HHL-7030-1; • 1 female, China, Yunnan, Lvchun, Mt. Huanglian, 27–31.VII.2018, leg. H.L. Han and J. Wu, genit. prep. HHL-7032-2.</p><fig id="F5" position="float" orientation="portrait"><object-id xmlns:xlink="http://www.w3.org/1999/xlink" content-type="doi" xlink:type="simple">10.3897/zookeys.1248.145465.figures23-25</object-id><object-id xmlns:xlink="http://www.w3.org/1999/xlink" content-type="arpha" xlink:type="simple">F431F61F-4289-503B-81AB-4F52F4FE1C1B</object-id><label>Figures 23–25.</label><caption><p>Hindwings of <italic><tp:taxon-name><tp:taxon-name-part taxon-name-part-type="genus" reg="Minclethrorasa">Minclethrorasa</tp:taxon-name-part></tp:taxon-name></italic> and <italic><tp:taxon-name><tp:taxon-name-part taxon-name-part-type="genus" reg="Clethrorasa">Clethrorasa</tp:taxon-name-part></tp:taxon-name></italic> spp.: 23. <italic><tp:taxon-name><tp:taxon-name-part taxon-name-part-type="genus" reg="Minclethrorasa">M.</tp:taxon-name-part><tp:taxon-name-part taxon-name-part-type="species" reg="chinensis">chinensis</tp:taxon-name-part></tp:taxon-name></italic> gen. et sp. nov.; 24. <italic><tp:taxon-name><tp:taxon-name-part taxon-name-part-type="genus" reg="Clethrorasa">C.</tp:taxon-name-part><tp:taxon-name-part taxon-name-part-type="species" reg="kossnerae">kossnerae</tp:taxon-name-part></tp:taxon-name></italic> Behounek, 1997; 25. <italic><tp:taxon-name><tp:taxon-name-part taxon-name-part-type="genus" reg="Clethrorasa">C.</tp:taxon-name-part><tp:taxon-name-part taxon-name-part-type="species" reg="pilcheri">pilcheri</tp:taxon-name-part></tp:taxon-name></italic> (Hampson, 1896).</p></caption><graphic xmlns:xlink="http://www.w3.org/1999/xlink" xlink:href="zookeys-1248-281_article-145465__-g005.jpg" position="float" orientation="portrait" xlink:type="simple" id="oo_1390775.jpg"><uri content-type="original_file" xlink:type="simple">https://binary.pensoft.net/fig/1390775</uri></graphic></fig></tp:treatment-sec><tp:treatment-sec sec-type="description" id="SECID0EBMAG"><title>Supplementary description.</title><p>Female genitalia (Fig. <xref ref-type="fig" rid="F2">15</xref>). Papillae anales broad and thick, nail-shaped. Apophyses anteriores thick, while the apophyses posteriores thin and approximately equal in length. Ostium bursae relatively straight. Ductus bursae slightly short, with thick anterior half. Antrum cylindrical, strongly sclerotized, extending to membranous and spirally twisted posterior end. Corpus bursae slender, slightly curved, and tie-shaped, covered with fine folds.</p></tp:treatment-sec><tp:treatment-sec sec-type="remarks" id="SECID0ELMAG"><title>Remarks.</title><p>This species was initially described in Sikkim (now a state in India) and later discovered in the Malay Archipelago and mainland Southeast Asia. Its distribution is the broadest among the four species in the genus, ranging from the northeastern Himalayas to Sumatra and Borneo. Compared to other species, <italic><tp:taxon-name><tp:taxon-name-part taxon-name-part-type="genus" reg="Clethrorasa">C.</tp:taxon-name-part><tp:taxon-name-part taxon-name-part-type="species" reg="pilcheri">pilcheri</tp:taxon-name-part></tp:taxon-name></italic> displays a wider variation in appearance with regionally specific phenotypes. This is mainly seen in the presence or absence of certain small spots (Figs <xref ref-type="fig" rid="F3">19</xref>, <xref ref-type="fig" rid="F3">20</xref>, <xref ref-type="fig" rid="F3">21</xref>): specimens from the Himalayan region (India: Sikkim, China: Xizang, Nepal and Bhutan), have a black-dot orbicular spot; one subbasal line; and two or three black spots near the inner margin of the forewing subterminal line. In specimens from mainland Southeast Asia (China: Yunnan, Thailand), these black spots are often absent. In specimens from the Malay Archipelago, only the black spots on the subbasal line near the inner margin are present. However, specimens collected from Xizang, Yunnan, and Borneo have only slight differences in genitalia, particularly in the smooth, small cornuti row located at the posterior part of the dorsal side of the vesica, which is a distinctive feature of the species. The variations in appearance are not significant enough to warrant interspecific differentiation. Therefore, in this article, they are considered geographical variants of the same species, and their relationship needs further clarification in conjunction with molecular data.</p></tp:treatment-sec><tp:treatment-sec sec-type="distribution" id="SECID0EINAG"><title>Distribution.</title><p>China (Yunnan, Xizang); India, Nepal, Bhutan, Thailand, Malaysia, Indonesia.</p></tp:treatment-sec><tp:treatment-sec><!--Section generated to contain objects referenced in tp:taxon-treatment.--><fig id="F1" position="float" orientation="portrait"><object-id xmlns:xlink="http://www.w3.org/1999/xlink" content-type="doi" xlink:type="simple">10.3897/zookeys.1248.145465.figures1-8</object-id><object-id xmlns:xlink="http://www.w3.org/1999/xlink" content-type="arpha" xlink:type="simple">4B15B547-9098-5D68-AAD2-C748E8481B5E</object-id><label>Figures 1–8.</label><caption><p>Adults of <italic><tp:taxon-name><tp:taxon-name-part taxon-name-part-type="genus" reg="Minclethrorasa">Minclethrorasa</tp:taxon-name-part></tp:taxon-name></italic> and <italic><tp:taxon-name><tp:taxon-name-part taxon-name-part-type="genus" reg="Clethrorasa">Clethrorasa</tp:taxon-name-part></tp:taxon-name></italic> spp. (1, 3, 5, 7: male, 2, 4, 6, 8: female): 1. <italic><tp:taxon-name><tp:taxon-name-part taxon-name-part-type="genus" reg="Minclethrorasa">M.</tp:taxon-name-part><tp:taxon-name-part taxon-name-part-type="species" reg="chinensis">chinensis</tp:taxon-name-part></tp:taxon-name></italic> gen. et sp. nov., holotype, Guangdong, China (<abbrev xmlns:xlink="http://www.w3.org/1999/xlink" content-type="institution" xlink:title="Insect Taxonomy Laboratory of Northeast Forestry University" id="ABBRID0ENJAE" xlink:type="simple">NEFU</abbrev>); 2. Ditto, paratype, Jiangxi, China (<abbrev xmlns:xlink="http://www.w3.org/1999/xlink" content-type="institution" xlink:title="Insect Taxonomy Laboratory of Northeast Forestry University" id="ABBRID0ESJAE" xlink:type="simple">NEFU</abbrev>); 3, 4. <italic><tp:taxon-name><tp:taxon-name-part taxon-name-part-type="genus" reg="Clethrorasa">C.</tp:taxon-name-part><tp:taxon-name-part taxon-name-part-type="species" reg="kossnerae">kossnerae</tp:taxon-name-part></tp:taxon-name></italic> Behounek, 1997; 5, 6. <italic><tp:taxon-name><tp:taxon-name-part taxon-name-part-type="genus" reg="Clethrorasa">C.</tp:taxon-name-part><tp:taxon-name-part taxon-name-part-type="species" reg="micropuncta">micropuncta</tp:taxon-name-part></tp:taxon-name></italic> Holloway, 1989 (after <xref ref-type="bibr" rid="B10">Holloway 1989</xref>); 7, 8. <italic><tp:taxon-name><tp:taxon-name-part taxon-name-part-type="genus" reg="Clethrorasa">C.</tp:taxon-name-part><tp:taxon-name-part taxon-name-part-type="species" reg="pilcheri">pilcheri</tp:taxon-name-part></tp:taxon-name></italic> (Hampson, 1896). Scale bar: 5mm.</p></caption><graphic xmlns:xlink="http://www.w3.org/1999/xlink" xlink:href="zookeys-1248-281_article-145465__-g001.jpg" position="float" orientation="portrait" xlink:type="simple" id="oo_1390771.jpg"><uri content-type="original_file" xlink:type="simple">https://binary.pensoft.net/fig/1390771</uri></graphic></fig><fig id="F2" position="float" orientation="portrait"><object-id xmlns:xlink="http://www.w3.org/1999/xlink" content-type="doi" xlink:type="simple">10.3897/zookeys.1248.145465.figures9-16</object-id><object-id xmlns:xlink="http://www.w3.org/1999/xlink" content-type="arpha" xlink:type="simple">E0CF4D0B-506E-5E82-AE4A-D774E9419CA5</object-id><label>Figures 9–16.</label><caption><p>Genitalia of <italic><tp:taxon-name><tp:taxon-name-part taxon-name-part-type="genus" reg="Minclethrorasa">Minclethrorasa</tp:taxon-name-part></tp:taxon-name></italic> and <italic><tp:taxon-name><tp:taxon-name-part taxon-name-part-type="genus" reg="Clethrorasa">Clethrorasa</tp:taxon-name-part></tp:taxon-name></italic> spp. (9–12: male, 13–16: female): 9, 13. <italic><tp:taxon-name><tp:taxon-name-part taxon-name-part-type="genus" reg="Minclethrorasa">M.</tp:taxon-name-part><tp:taxon-name-part taxon-name-part-type="species" reg="chinensis">chinensis</tp:taxon-name-part></tp:taxon-name></italic> gen. et sp. nov.; 10, 14. <italic><tp:taxon-name><tp:taxon-name-part taxon-name-part-type="genus" reg="Clethrorasa">C.</tp:taxon-name-part><tp:taxon-name-part taxon-name-part-type="species" reg="kossnerae">kossnerae</tp:taxon-name-part></tp:taxon-name></italic> Behounek, 1997; 11. <italic><tp:taxon-name><tp:taxon-name-part taxon-name-part-type="genus" reg="Clethrorasa">C.</tp:taxon-name-part><tp:taxon-name-part taxon-name-part-type="species" reg="micropuncta">micropuncta</tp:taxon-name-part></tp:taxon-name></italic> Holloway, 1989 (after <xref ref-type="bibr" rid="B10">Holloway 1989</xref>); 12, 15. <italic><tp:taxon-name><tp:taxon-name-part taxon-name-part-type="genus" reg="Clethrorasa">C.</tp:taxon-name-part><tp:taxon-name-part taxon-name-part-type="species" reg="pilcheri">pilcheri</tp:taxon-name-part></tp:taxon-name></italic> (Hampson, 1896); 16. <italic><tp:taxon-name><tp:taxon-name-part taxon-name-part-type="genus" reg="Clethrorasa">C.</tp:taxon-name-part><tp:taxon-name-part taxon-name-part-type="species" reg="tibetica">tibetica</tp:taxon-name-part></tp:taxon-name></italic> Orhant, 2013 (after <xref ref-type="bibr" rid="B14">Orhant 2013</xref>).</p></caption><graphic xmlns:xlink="http://www.w3.org/1999/xlink" xlink:href="zookeys-1248-281_article-145465__-g002.jpg" position="float" orientation="portrait" xlink:type="simple" id="oo_1390772.jpg"><uri content-type="original_file" xlink:type="simple">https://binary.pensoft.net/fig/1390772</uri></graphic></fig><fig id="F3" position="float" orientation="portrait"><object-id xmlns:xlink="http://www.w3.org/1999/xlink" content-type="doi" xlink:type="simple">10.3897/zookeys.1248.145465.figures17-21</object-id><object-id xmlns:xlink="http://www.w3.org/1999/xlink" content-type="arpha" xlink:type="simple">285D72C5-DBC7-5074-95FE-9B5C186B3BF7</object-id><label>Figures 17–21.</label><caption><p>Adults of <italic><tp:taxon-name><tp:taxon-name-part taxon-name-part-type="genus" reg="Clethrorasa">Clethrorasa</tp:taxon-name-part></tp:taxon-name></italic> spp.: 17. <italic><tp:taxon-name><tp:taxon-name-part taxon-name-part-type="genus" reg="Clethrorasa">C.</tp:taxon-name-part><tp:taxon-name-part taxon-name-part-type="species" reg="tibetica">tibetica</tp:taxon-name-part></tp:taxon-name></italic> Orhant, 2013 (= <italic><tp:taxon-name><tp:taxon-name-part taxon-name-part-type="genus" reg="Clethrorasa">C.</tp:taxon-name-part><tp:taxon-name-part taxon-name-part-type="species" reg="kossnerae">kossnerae</tp:taxon-name-part></tp:taxon-name></italic> Behounek, 1997, syn. nov.), female, holotype (after <xref ref-type="bibr" rid="B14">Orhant 2013</xref>); 18. <italic><tp:taxon-name><tp:taxon-name-part taxon-name-part-type="genus" reg="Clethrorasa">C.</tp:taxon-name-part><tp:taxon-name-part taxon-name-part-type="species" reg="kossnerae">kossnerae</tp:taxon-name-part></tp:taxon-name></italic> Behounek, 1997, male, holotype (after <xref ref-type="bibr" rid="B1">Behounek 1997</xref>); 19. <italic><tp:taxon-name><tp:taxon-name-part taxon-name-part-type="genus" reg="Clethrorasa">C.</tp:taxon-name-part><tp:taxon-name-part taxon-name-part-type="species" reg="pilcheri">pilcheri</tp:taxon-name-part></tp:taxon-name></italic> (Hampson, 1896), male, type (after <xref ref-type="bibr" rid="B7">Hampson 1910</xref>); 20, 21. Ditto, males from Yunnan, China (20) and Sabah, Malaysia (21), the arrows indicate the intraspecific variation of spots of the species.</p></caption><graphic xmlns:xlink="http://www.w3.org/1999/xlink" xlink:href="zookeys-1248-281_article-145465__-g003.jpg" position="float" orientation="portrait" xlink:type="simple" id="oo_1390773.jpg"><uri content-type="original_file" xlink:type="simple">https://binary.pensoft.net/fig/1390773</uri></graphic></fig><fig id="F4" position="float" orientation="portrait"><object-id xmlns:xlink="http://www.w3.org/1999/xlink" content-type="doi" xlink:type="simple">10.3897/zookeys.1248.145465.figure22</object-id><object-id xmlns:xlink="http://www.w3.org/1999/xlink" content-type="arpha" xlink:type="simple">D567BE91-0CDB-5218-86B7-008CA62C10EB</object-id><label>Figure 22.</label><caption><p>Distribution map of <italic><tp:taxon-name><tp:taxon-name-part taxon-name-part-type="genus" reg="Minclethrorasa">Minclethrorasa</tp:taxon-name-part></tp:taxon-name></italic> and <italic><tp:taxon-name><tp:taxon-name-part taxon-name-part-type="genus" reg="Clethrorasa">Clethrorasa</tp:taxon-name-part></tp:taxon-name></italic> spp.</p></caption><graphic xmlns:xlink="http://www.w3.org/1999/xlink" xlink:href="zookeys-1248-281_article-145465__-g004.jpg" position="float" orientation="portrait" xlink:type="simple" id="oo_1390774.jpg"><uri content-type="original_file" xlink:type="simple">https://binary.pensoft.net/fig/1390774</uri></graphic></fig><table-wrap id="T2" position="float" orientation="portrait"><label>Table 2.</label><caption><p>Important characteristics to distinguish <italic><tp:taxon-name><tp:taxon-name-part taxon-name-part-type="genus" reg="Clethrorasa">C.</tp:taxon-name-part><tp:taxon-name-part taxon-name-part-type="species" reg="kossnerae">kossnerae</tp:taxon-name-part></tp:taxon-name></italic> and <italic><tp:taxon-name><tp:taxon-name-part taxon-name-part-type="genus" reg="Clethrorasa">C.</tp:taxon-name-part><tp:taxon-name-part taxon-name-part-type="species" reg="pilcheri">pilcheri</tp:taxon-name-part></tp:taxon-name></italic>.</p></caption><table id="TID0EMHAG" rules="all"><tbody><tr><th rowspan="1" colspan="1">Characteristics</th><th rowspan="1" colspan="1">
                    <tp:taxon-name><tp:taxon-name-part taxon-name-part-type="genus" reg="Clethrorasa">C.</tp:taxon-name-part><tp:taxon-name-part taxon-name-part-type="species" reg="kossnerae">kossnerae</tp:taxon-name-part></tp:taxon-name>
                  </th><th rowspan="1" colspan="1">
                    <tp:taxon-name><tp:taxon-name-part taxon-name-part-type="genus" reg="Clethrorasa">C.</tp:taxon-name-part><tp:taxon-name-part taxon-name-part-type="species" reg="pilcheri">pilcheri</tp:taxon-name-part></tp:taxon-name>
                  </th></tr><tr><td rowspan="1" colspan="1">
                    <bold>markings on the apical area of the forewings</bold>
                  </td><td rowspan="1" colspan="1">one L-shaped black spot (sometimes split into 2 triangular spots) and one wedge-shaped black spot</td><td rowspan="1" colspan="1">one triangular black spot with at most one additional small black spot below the outer side (sometimes merged into one spot)</td></tr><tr><td rowspan="1" colspan="1">
                    <bold>veins of the hindwings</bold>
                  </td><td rowspan="1" colspan="1">veins M3 and Cu1 relatively short, close to 1/3 of the hindwing length</td><td rowspan="1" colspan="1">veins M3 and Cu1 relatively long, close to 1/2 of the hindwing length</td></tr><tr><td rowspan="1" colspan="1">
                    <bold>male genitalia</bold>
                  </td><td rowspan="1" colspan="1">more cornuti on the vesica</td><td rowspan="1" colspan="1">less cornuti on the vesica</td></tr><tr><td rowspan="1" colspan="1">
                    <bold>female genitalia</bold>
                  </td><td rowspan="1" colspan="1">longer antrum on the ductus bursae</td><td rowspan="1" colspan="1">shorter antrum on the ductus bursae</td></tr></tbody></table></table-wrap></tp:treatment-sec><ref-list><ref id="B10"><mixed-citation xmlns:xlink="http://www.w3.org/1999/xlink" xlink:type="simple"><person-group><name name-style="western"><surname>Holloway</surname><given-names>JD</given-names></name></person-group> (<year>1989</year>) <article-title>The Moths of Borneo 12: Family <tp:taxon-name><tp:taxon-name-part taxon-name-part-type="family">Noctuidae</tp:taxon-name-part></tp:taxon-name>, trifine subfamilies: <tp:taxon-name><tp:taxon-name-part taxon-name-part-type="subfamily">Noctuinae</tp:taxon-name-part></tp:taxon-name>, <tp:taxon-name><tp:taxon-name-part taxon-name-part-type="subfamily">Heliothinae</tp:taxon-name-part></tp:taxon-name>, <tp:taxon-name><tp:taxon-name-part taxon-name-part-type="subfamily">Hadeninae</tp:taxon-name-part></tp:taxon-name>, <tp:taxon-name><tp:taxon-name-part taxon-name-part-type="subfamily">Acronictinae</tp:taxon-name-part></tp:taxon-name>, <tp:taxon-name><tp:taxon-name-part taxon-name-part-type="subfamily">Amphipyrinae</tp:taxon-name-part></tp:taxon-name>, <tp:taxon-name><tp:taxon-name-part taxon-name-part-type="subfamily">Agaristinae</tp:taxon-name-part></tp:taxon-name>.</article-title><source>Malayan Nature Journal</source><volume>42</volume>(<issue>2–3</issue>): <fpage>57</fpage>–<lpage>225</lpage>.</mixed-citation></ref><ref id="B14"><mixed-citation xmlns:xlink="http://www.w3.org/1999/xlink" xlink:type="simple"><person-group><name name-style="western"><surname>Orhant</surname><given-names>GERJ</given-names></name></person-group> (<year>2013</year>) <article-title>Sept nouveaux hétérocères asiatiques (<tp:taxon-name><tp:taxon-name-part taxon-name-part-type="order">Lepidoptera</tp:taxon-name-part></tp:taxon-name>, <tp:taxon-name><tp:taxon-name-part taxon-name-part-type="family">Noctuidae</tp:taxon-name-part></tp:taxon-name>, <tp:taxon-name><tp:taxon-name-part taxon-name-part-type="family">Geometridae</tp:taxon-name-part></tp:taxon-name>).</article-title><source>Lambillionea</source><volume>113</volume>(<issue>1</issue>): <fpage>30</fpage>–<lpage>36</lpage>.</mixed-citation></ref><ref id="B1"><mixed-citation xmlns:xlink="http://www.w3.org/1999/xlink" xlink:type="simple"><person-group><name name-style="western"><surname>Behounek</surname><given-names>G</given-names></name></person-group> (<year>1997</year>) <article-title>Beschreibung einer neuen Art aus der Gattung <italic><tp:taxon-name><tp:taxon-name-part taxon-name-part-type="genus">Clethrorasa</tp:taxon-name-part></tp:taxon-name></italic> Hampson. 1910 aus Nord Vietnam und Sud China (<tp:taxon-name><tp:taxon-name-part taxon-name-part-type="class">Insecta</tp:taxon-name-part></tp:taxon-name>, <tp:taxon-name><tp:taxon-name-part taxon-name-part-type="order">Lepidoptera</tp:taxon-name-part></tp:taxon-name>, <tp:taxon-name><tp:taxon-name-part taxon-name-part-type="family">Noctuidae</tp:taxon-name-part></tp:taxon-name>, <tp:taxon-name><tp:taxon-name-part taxon-name-part-type="subfamily">Amphipyrinae</tp:taxon-name-part></tp:taxon-name>).</article-title><source>Spixiana</source><volume>20</volume>(<issue>3</issue>): <fpage>281</fpage>–<lpage>284</lpage>.</mixed-citation></ref><ref id="B7"><mixed-citation xmlns:xlink="http://www.w3.org/1999/xlink" xlink:type="simple"><person-group><name name-style="western"><surname>Hampson</surname><given-names>GF</given-names></name></person-group> (<year>1910</year>) Catalogue of the <tp:taxon-name><tp:taxon-name-part taxon-name-part-type="order">Lepidoptera</tp:taxon-name-part></tp:taxon-name> Phalaenae in the British Museum 9: i–xv, 1–552. [pls 137–147, 10: pls 148–149.]</mixed-citation></ref><ref id="B9"><mixed-citation xmlns:xlink="http://www.w3.org/1999/xlink" xlink:type="simple"><person-group><name name-style="western"><surname>Holloway</surname><given-names>JD</given-names></name></person-group> (<year>1976</year>) Moths of Borneo, with special reference to Mount Kinabalu. Malayan Nature Society with assistance from the Sabah Foundation, 264 pp.</mixed-citation></ref><ref id="B17"><mixed-citation xmlns:xlink="http://www.w3.org/1999/xlink" xlink:type="simple"><person-group><name name-style="western"><surname>Yoshimoto</surname><given-names>H</given-names></name></person-group> (<year>1995</year>) <article-title><tp:taxon-name><tp:taxon-name-part taxon-name-part-type="family">Noctuidae</tp:taxon-name-part></tp:taxon-name>.</article-title> In: <person-group><name name-style="western"><surname>Haruta</surname><given-names>T</given-names></name></person-group> (<role>Ed.</role>) <issue-title>Moths of Nepal.</issue-title><source>Tinea 14 (Supplement 2)</source>, <fpage>49</fpage>–<lpage>90</lpage>.</mixed-citation></ref><ref id="B11"><mixed-citation xmlns:xlink="http://www.w3.org/1999/xlink" xlink:type="simple"><person-group><name name-style="western"><surname>Holloway</surname><given-names>JD</given-names></name></person-group> (<year>2011</year>) <article-title>Moths of Borneo 2. <tp:taxon-name><tp:taxon-name-part taxon-name-part-type="family">Phautidae</tp:taxon-name-part></tp:taxon-name>, <tp:taxon-name><tp:taxon-name-part taxon-name-part-type="family">Himantopteridae</tp:taxon-name-part></tp:taxon-name>, <tp:taxon-name><tp:taxon-name-part taxon-name-part-type="subfamily">Zygaeninae</tp:taxon-name-part></tp:taxon-name>, Complete Checklist, Checklist notes, Historical Appendix.</article-title><source>Malayan Nature Journal</source><volume>63</volume>(<issue>1–2</issue>): <fpage>1</fpage>–<lpage>545</lpage>.</mixed-citation></ref><ref id="B13"><mixed-citation xmlns:xlink="http://www.w3.org/1999/xlink" xlink:type="simple"><person-group><name name-style="western"><surname>Kononenko</surname><given-names>VS</given-names></name><name name-style="western"><surname>Pinratana</surname><given-names>BA</given-names></name></person-group> (<year>2013</year>) <source>Moths of Thailand Part 2. <tp:taxon-name><tp:taxon-name-part taxon-name-part-type="superfamily">Noctuoidea</tp:taxon-name-part></tp:taxon-name>. An illustrated Catalogue of <tp:taxon-name><tp:taxon-name-part taxon-name-part-type="family">Erebidae</tp:taxon-name-part></tp:taxon-name>, <tp:taxon-name><tp:taxon-name-part taxon-name-part-type="family">Nolidae</tp:taxon-name-part></tp:taxon-name>, <tp:taxon-name><tp:taxon-name-part taxon-name-part-type="family">Euteliidae</tp:taxon-name-part></tp:taxon-name> and <tp:taxon-name><tp:taxon-name-part taxon-name-part-type="family">Noctuidae</tp:taxon-name-part></tp:taxon-name> (<tp:taxon-name><tp:taxon-name-part taxon-name-part-type="class">Insecta</tp:taxon-name-part></tp:taxon-name>, <tp:taxon-name><tp:taxon-name-part taxon-name-part-type="order">Lepidoptera</tp:taxon-name-part></tp:taxon-name>) in Thailand (Vol. 3).</source><publisher-name>Brothers of Saint Gabriel in Thailand</publisher-name>, <publisher-loc>Bangkok</publisher-loc>, <size units="page">625 pp</size>.</mixed-citation></ref><ref id="B5"><mixed-citation xmlns:xlink="http://www.w3.org/1999/xlink" xlink:type="simple"><person-group><name name-style="western"><surname>Gielis</surname><given-names>C</given-names></name><name name-style="western"><surname>Franssen</surname><given-names>M</given-names></name><name name-style="western"><surname>Groenen</surname><given-names>F</given-names></name><name name-style="western"><surname>Wangdi</surname><given-names>K</given-names></name></person-group> (<year>2022</year>) <source>Moths of Bhutan.</source><publisher-name>Privately published by Gielis &amp; Klein</publisher-name>, <publisher-loc>p/a Lexmond, The Netherlands</publisher-loc>, <size units="page">419 pp</size>.</mixed-citation></ref></ref-list></tp:taxon-treatment>
